# Supplementary material for: Marine-freshwater prokaryotic transitions require extensive changes in the predicted proteome
Source: Microbiome. 2019 Aug 22;7:117. doi: 10.1186/s40168-019-0731-5 (PMC6706942; doi:10.1186/s40168-019-0731-5)
Supplement: Supplementary file 3 — Classification and pI values of the different types of proteins retrieved from the eight prokaryotes used in the electrostatic surface potential and pI comparisons. The pIs of the different proteins, their transmembrane domain topology and presence/absence of signal peptides are shown. (XLSX 784 kb) [file 40168_2019_731_MOESM3_ESM.xlsx]

## Sheet: Pelagibacteracae Baikal-G1
Protein	pI	Transmembrane domains	Signal Peptides	Topology		Supplementary Data Set S2. Protein category classification of the eight prokaryotes used in the electrostatic surface potential and pI comparisons. The pIs of the different proteins, their transmembrane domain topology and presence/absence of signal peptides are shown.
BA1250-C132-cds1|BA1250-C132	9.1176	7	0	i12-28o34-54i75-106o126-144i151-168o174-193i200-224o
BA1250-C132-cds2|BA1250-C132 lycopene cyclase	9.6045	0	0	i
BA1250-C132-cds3|BA1250-C132 phytoene synthase	9.7587	0	0	i
BA1250-C132-cds4|BA1250-C132 phytoene dehydrogenase	9.6804	0	0	i
BA1250-C132-cds5|BA1250-C132 ATPase	9.6875	1	0	o6-25i
BA1250-C132-cds6|BA1250-C132 F0F1 ATP synthase subunit B	5.1945	1	0	o20-43i
BA1250-C132-cds7|BA1250-C132 MULTISPECIES: ATP synthase subunit C	6.6023	2	0	o6-29i50-74o
BA1250-C132-cds8|BA1250-C132 F0F1 ATP synthase subunit A	9.5446	6	0	o30-48i85-109o115-135i144-167o187-207i219-237o
BA1250-C132-cds9|BA1250-C132 hypothetical protein CK535_03720	10.9049	2	0	i38-56o62-83i
BA1250-C132-cds10|BA1250-C132 chromosome segregation protein SMC	5.5066	0	0	i
BA1250-C132-cds11|BA1250-C132 disulfide bond formation protein DsbA	6.7723	0	Y	n4-15c20/21o
BA1250-C132-cds12|BA1250-C132 hypothetical protein CK535_03705	10.7706	0	0	i
BA1250-C132-cds13|BA1250-C132 adenine glycosylase	10.6963	0	0	i
BA1250-C132-cds14|BA1250-C132 salicylate 1-monooxygenase	10.0969	0	Y	n4-15c22/23o
BA1250-C132-cds15|BA1250-C132 site-specific DNA-methyltransferase	10.0335	0	0	i
BA1250-C132-cds16|BA1250-C132 ribonuclease HII	11.3181	0	0	i
BA1250-C132-cds17|BA1250-C132 uracil-DNA glycosylase	9.8942	0	0	i
BA1250-C132-cds18|BA1250-C132 tetratricopeptide repeat protein	6.958	0	Y	n8-15c22/23o
BA1250-C132-cds19|BA1250-C132 4-(cytidine 5'-diphospho)-2-C-methyl-D-erythritol kinase	10.8489	0	0	i
BA1250-C132-cds20|BA1250-C132 CCA tRNA nucleotidyltransferase	9.9654	0	0	i
BA1250-C132-cds21|BA1250-C132 transcription elongation factor GreA	6.8162	0	0	i
BA1250-C132-cds22|BA1250-C132 oxygen-dependent coproporphyrinogen oxidase	10.2595	0	0	i
BA1250-C132-cds23|BA1250-C132 tRNA (cytidine(34)-2'-O)-methyltransferase	9.8584	0	0	i
BA1250-C132-cds24|BA1250-C132 ubiquinol-cytochrome c reductase iron-sulfur subunit	7.4517	1	0	i12-32o
BA1250-C132-cds25|BA1250-C132 cytochrome b	8.6598	9	0	o40-68i89-109o124-146i153-176o196-215i236-262o304-323i335-356o362-387i
BA1250-C132-cds26|BA1250-C132 cytochrome c1	8.5371	1	Y	n7-14c23/24o229-248i
BA1250-C132-cds27|BA1250-C132 redox-regulated ATPase YchF	5.3706	0	0	i
BA1250-C132-cds28|BA1250-C132 aminoacyl-tRNA hydrolase	9.5781	0	0	i
BA1250-C132-cds29|BA1250-C132 50S ribosomal protein L25	8.9746	0	0	i
BA1250-C132-cds30|BA1250-C132 phosphoribosylpyrophosphate synthetase	10.3356	0	0	i
BA1250-C132-cds31|BA1250-C132 hypothetical protein CK535_02900	10.8659	0	0	i
BA1250-C132-cds32|BA1250-C132 cyclopropane-fatty-acyl-phospholipid synthase	10.5909	0	0	i
BA1250-C132-cds33|BA1250-C132 prolipoprotein diacylglyceryl transferase	9.5864	7	0	o20-41i53-73o93-110i117-138o171-188i200-219o225-251i
BA1250-C132-cds34|BA1250-C132 hypothetical protein CK535_02915	10.685	0	0	i
BA1250-C132-cds35|BA1250-C132 two-component sensor histidine kinase	10.2342	2	0	o20-46i164-184o
BA1250-C132-cds36|BA1250-C132 DNA-binding response regulator	9.6882	0	0	i
BA1250-C132-cds37|BA1250-C132 MarR family transcriptional regulator	10.2697	0	0	i
BA1250-C132-cds38|BA1250-C132 branched-chain amino acid aminotransferase	7.9964	0	0	i
BA1250-C132-cds39|BA1250-C132 CDP-diacylglycerol--glycerol-3-phosphate 3-phosphatidyltransferase	5.956	6	0	i7-27o33-53i65-84o90-113i125-143o155-174i
BA1250-C132-cds40|BA1250-C132 excinuclease ABC subunit C	10.3177	0	0	i
BA1250-C132-cds41|BA1250-C132 dihydroneopterin aldolase	10.179	0	0	i
BA1250-C132-cds42|BA1250-C132 short chain dehydrogenase	10.5802	0	0	i
BA1250-C132-cds43|BA1250-C132 excinuclease ABC subunit B	8.937	0	0	i
BA1250-C132-cds44|BA1250-C132 aspartate aminotransferase	8.4147	0	0	i
BA1250-C132-cds45|BA1250-C132 thioredoxin-disulfide reductase	8.4224	0	0	i
BA1250-C132-cds46|BA1250-C132 nucleoside-diphosphate sugar epimerase	10.0222	0	0	i
BA1250-C132-cds47|BA1250-C132 hypothetical protein CK535_02980	8.6584	0	0	i
BA1250-C132-cds48|BA1250-C132 carbamoyl phosphate synthase large subunit	9.8	0	0	i
BA1250-C132-cds49|BA1250-C132 carbamoyl phosphate synthase small subunit	10.3138	1	0	o278-296i
BA1250-C132-cds50|BA1250-C132 glutamyl-tRNA amidotransferase	9.4905	0	0	i
BA1250-C132-cds51|BA1250-C132 DNA primase	9.2535	0	0	i
BA1250-C132-cds52|BA1250-C132 RNA polymerase sigma factor RpoD	9.7102	0	0	i
BA1250-C132-cds53|BA1250-C132 toluene tolerance protein	4.9596	0	Y	n7-18c23/24o
BA1250-C132-cds54|BA1250-C132 surface lipoprotein	5.3387	0	Y	n4-15c20/21o
BA1250-C132-cds55|BA1250-C132 N-acetylmuramoyl-L-alanine amidase	10.9424	0	0	i
BA1250-C132-cds56|BA1250-C132 transcriptional regulator MraZ	9.848	0	0	i
BA1250-C132-cds57|BA1250-C132 cell division protein FtsZ	4.494	0	0	i
BA1250-C132-cds58|BA1250-C132 ribosomal RNA small subunit methyltransferase H	10.0159	0	0	i
BA1250-C132-cds59|BA1250-C132 cell division protein FtsL	4.6912	0	Y	n4-15c20/21o
BA1250-C132-cds60|BA1250-C132 cell division protein FtsI	9.8629	1	0	i30-53o
BA1250-C132-cds61|BA1250-C132 UDP-N-acetylmuramoyl-L-alanyl-D-glutamate--2,6- diaminopimelate ligase	10.6867	0	0	i
BA1250-C132-cds62|BA1250-C132 phospho-N-acetylmuramoyl-pentapeptide- transferas e	9.5876	10	0	o28-49i70-91o97-115i135-153o173-194i201-220o240-257i264-283o289-312i339-358o
BA1250-C132-cds63|BA1250-C132 UDP-N-acetylmuramoyl-L-alanine--D-glutamate ligase	10.694	0	0	i
BA1250-C132-cds64|BA1250-C132 cell division protein FtsW	9.8553	9	0	o22-45i57-77o83-105i126-142o148-167i179-212o281-301i313-335o347-369i
BA1250-C132-cds65|BA1250-C132 UDP-N-acetylglucosamine--N-acetylmuramyl- (pentapeptide) pyrophosphoryl-undecaprenol N-acetylglucosamine transferase	9.88	1	0	o63-83i
BA1250-C132-cds66|BA1250-C132 UDP-N-acetylmuramate--L-alanine ligase	10.4379	0	0	i
BA1250-C132-cds67|BA1250-C132 UDP-N-acetylenolpyruvoylglucosamine reductase	10.1462	0	0	i
BA1250-C132-cds68|BA1250-C132 D-alanine--D-alanine ligase	10.4185	0	0	i
BA1250-C132-cds69|BA1250-C132 hypothetical protein CK535_03105	9.3918	1	0	i12-28o
BA1250-C132-cds70|BA1250-C132 hypothetical protein CK535_03110	7.3724	0	0	i
BA1250-C132-cds71|BA1250-C132 UDP-3-O-	8.963	0	0	i
BA1250-C132-cds72|BA1250-C132 outer membrane protein assembly factor BamD	8.8368	0	Y	n6-14c19/20o
BA1250-C132-cds73|BA1250-C132 DNA ligase (NAD(+)) LigA	10.16	0	0	i
BA1250-C132-cds74|BA1250-C132 Xaa-Pro aminopeptidase	10.4488	0	0	i
BA1250-C132-cds75|BA1250-C132 DNA helicase II	8.9203	0	0	i
BA1250-C132-cds76|BA1250-C132	10.0248	1	0	i47-68o
BA1250-C132-cds77|BA1250-C132 fumarate hydratase, class II	10.2589	0	0	i
BA1250-C132-cds78|BA1250-C132 phosphoribosyl-ATP diphosphatase	4.9663	0	0	i
BA1250-C132-cds79|BA1250-C132 nicotinate-nucleotide diphosphorylase (carboxylating)	10.9225	0	0	i
BA1250-C132-cds80|BA1250-C132 quinolinate synthase	8.4544	0	0	i
BA1250-C132-cds81|BA1250-C132 aminomethyltransferase	9.1392	0	0	i
BA1250-C132-cds82|BA1250-C132 dihydroorotase	8.3825	0	0	i
BA1250-C132-cds83|BA1250-C132 propionyl-CoA synthetase	8.8347	0	0	i
BA1250-C132-cds84|BA1250-C132 biphenyl 2,3-dioxygenase	8.817	7	Y	n6-17c23/24o33-54i61-83o103-121i128-145o151-172i184-206o226-247i
BA1250-C132-cds85|BA1250-C132 2Fe-2S ferredoxin	4.6648	0	0	i
BA1250-C132-cds86|BA1250-C132 ferredoxin--NADP(+) reductase	8.2552	0	0	i
BA1250-C132-cds87|BA1250-C132 molecular chaperone DnaK	9.8738	0	0	i
BA1250-C132-cds88|BA1250-C132 hypothetical protein CK535_01550	9.4372	9	0	i12-30o75-92i104-120o172-190i202-219o249-270i284-305o311-329i341-359o
BA1250-C132-cds89|BA1250-C132 glycosyl transferase	9.5039	2	0	i217-240o246-265i
BA1250-C132-cds90|BA1250-C132 DNA polymerase V UmuC	10.3834	0	0	i
BA1250-C132-cds91|BA1250-C132 error-prone repair protein UmuD	5.5847	0	0	i
BA1250-C132-cds92|BA1250-C132	4.3558	0	0	i
BA1250-C132-cds93|BA1250-C132 aldehyde-activating protein	8.937	0	0	i
BA1250-C132-cds94|BA1250-C132 uridine kinase	10.8348	0	0	i
BA1250-C132-cds95|BA1250-C132 hypothetical protein CK535_01585	5.2383	0	Y	n4-15c20/21o
BA1250-C132-cds96|BA1250-C132 recombinase RecA	7.6533	0	0	i
BA1250-C132-cds97|BA1250-C132 alanine--tRNA ligase	8.3732	0	0	i
BA1250-C132-cds98|BA1250-C132 isocitrate dehydrogenase (NADP(+))	9.0216	0	0	i
BA1250-C132-cds99|BA1250-C132 phosphatidylserine decarboxylase family protein	8.0163	1	0	i16-49o
BA1250-C132-cds100|BA1250-C132 CDP-diacylglycerol--serine O-phosphatidyltransferase	8.5782	8	0	i20-41o47-69i81-101o107-124i144-167o173-192i204-222o228-245i
BA1250-C132-cds101|BA1250-C132 glycosyl transferase	9.7437	0	0	i
BA1250-C132-cds102|BA1250-C132 50S rRNA methyltransferase	10.6995	0	0	i
BA1250-C132-cds103|BA1250-C132 guanosine monophosphate reductase	10.3224	0	0	i
BA1250-C132-cds104|BA1250-C132 hypothetical protein CK535_01630	6.7064	0	Y	n7-18c23/24o
BA1250-C132-cds105|BA1250-C132 glutamine-hydrolyzing GMP synthase	10.3582	0	0	i
BA1250-C132-cds106|BA1250-C132 lactoylglutathione lyase	4.8302	0	0	i
BA1250-C132-cds107|BA1250-C132 3-methyl-2-oxobutanoate hydroxymethyltransferase	10.5936	0	0	i
BA1250-C132-cds108|BA1250-C132 hypothetical protein CK535_01650	10.3798	5	0	i24-42o48-65i92-115o121-142i149-167o
BA1250-C132-cds109|BA1250-C132 tRNA-binding protein	9.0394	0	0	i
BA1250-C132-cds110|BA1250-C132 aconitate hydratase AcnA	7.2842	0	0	i
BA1250-C132-cds111|BA1250-C132 hypothetical protein CK535_01665	6.5677	1	0	i28-45o
BA1250-C132-cds112|BA1250-C132 dehydrogenase	9.3643	0	Y	n4-14c19/20o
BA1250-C132-cds113|BA1250-C132 hypothetical protein CK535_01675	10.8426	0	0	i
BA1250-C132-cds114|BA1250-C132 cell division protein ZapE	10.1185	0	0	i
BA1250-C132-cds115|BA1250-C132 deoxyribodipyrimidine photolyase	10.0712	0	0	i
BA1250-C132-cds116|BA1250-C132 glycine/betaine ABC transporter	8.6181	17	Y	n10-21c26/27o72-92i113-136o156-173i180-197o203-226i238-258o264-285i319-342o348-375i403-424o451-472i484-516o528-549i556-581o587-605i637-663o683-703i
BA1250-C132-cds117|BA1250-C132 ABC transporter ATP-binding protein	9.0853	0	0	i
BA1250-C132-cds118|BA1250-C132 hypothetical protein CK535_01700	8.1923	1	0	o20-41i
BA1250-C132-cds119|BA1250-C132	7.2476	0	Y	n5-15c20/21o
BA1250-C132-cds120|BA1250-C132 hypothetical protein CK535_01710	5.0655	0	Y	n5-15c20/21o
BA1250-C132-cds121|BA1250-C132 glycine/betaine ABC transporter substrate-binding protein	5.6722	0	Y	n4-16c24/25o
BA1250-C132-cds122|BA1250-C132 aminomethyltransferase	6.5233	0	0	i
BA1250-C132-cds123|BA1250-C132 hypothetical protein CK535_01725	10.2491	0	0	i
BA1250-C253-cds1|BA1250-C253	10.8885	0	0	i
BA1250-C253-cds2|BA1250-C253 class I SAM-dependent methyltransferase	9.2606	0	0	i
BA1250-C253-cds3|BA1250-C253 dihydrodipicolinate synthase family protein	6.7554	0	0	i
BA1250-C253-cds4|BA1250-C253 GDP-mannose 4,6-dehydratase, partial	10.8562	0	0	i
BA1250-C253-cds5|BA1250-C253 heptosyltransferase	9.9833	0	0	i
BA1250-C253-cds6|BA1250-C253	10.8595	3	0	o6-23i35-56o62-84i
BA1250-C253-cds7|BA1250-C253 peptidase S9	7.1783	0	0	i
BA1250-C253-cds8|BA1250-C253 heat-shock protein	6.5206	0	0	i
BA1250-C253-cds9|BA1250-C253 hypothetical protein CK535_01455	8.4816	0	0	i
BA1250-C253-cds10|BA1250-C253 guanine permease	6.7771	13	0	i20-39o51-75i82-103o109-131i143-163o175-193i200-219o239-260i288-311o323-344i351-368o380-408i415-435o
BA1250-C253-cds11|BA1250-C253 phosphoribosyltransferase	6.5341	0	0	i
BA1250-C253-cds12|BA1250-C253 hypothetical protein CK535_01440	9.5889	0	0	i
BA1250-C253-cds13|BA1250-C253 DNA-3-methyladenine glycosylase	10.7183	0	0	i
BA1250-C253-cds14|BA1250-C253 multidrug DMT transporter permease	9.9419	9	0	o27-47i59-77o83-104i113-131o137-155i164-189o195-212i224-243o249-266i
BA1250-C253-cds15|BA1250-C253 peptide-methionine (S)-S-oxide reductase	6.9318	0	0	i
BA1250-C253-cds16|BA1250-C253 sulfurtransferase	8.0434	1	0	o232-252i
BA1250-C253-cds17|BA1250-C253 efflux transporter periplasmic adaptor subunit	9.9066	1	0	i7-28o
BA1250-C253-cds18|BA1250-C253 multidrug transporter AcrB	5.2161	12	0	i12-30o339-358i365-385o391-416i436-457o469-491i533-551o863-882i889-909o915-940i961-981o993-1018i
BA1250-C253-cds19|BA1250-C253 lytic transglycosylase	10.3568	0	Y	n8-16c21/22o
BA1250-C253-cds20|BA1250-C253 hypothetical protein CK535_01400	8.9906	4	0	i12-36o48-68i75-94o106-123i
BA1250-C253-cds21|BA1250-C253 phosphoglyceromutase	9.6523	0	0	i
BA1250-C253-cds22|BA1250-C253 nucleotidyltransferase	10.6333	0	0	i
BA1250-C253-cds23|BA1250-C253 phosphotransferase	10.9234	0	0	i
BA1250-C253-cds24|BA1250-C253 tRNA (adenosine(37)-N6)-threonylcarbamoyltransferase complex ATPase subunit type 1 TsaE	10.1444	0	0	i
BA1250-C253-cds25|BA1250-C253 adenosylhomocysteinase	7.5205	0	0	i
BA1250-C253-cds26|BA1250-C253 two-component sensor histidine kinase	8.5118	2	0	o15-35i211-230o
BA1250-C253-cds27|BA1250-C253 DNA-binding response regulator	9.2695	0	0	i
BA1250-C253-cds28|BA1250-C253 DNA polymerase I	9.3841	0	0	i
BA1250-C253-cds29|BA1250-C253 BioY family transporter	10.4423	5	0	o12-34i46-68o88-109i121-146o158-177i
BA1250-C253-cds30|BA1250-C253 two-component system response regulator	9.6854	0	0	i
BA1250-C253-cds31|BA1250-C253 ornithine decarboxylase	9.3028	0	0	i
BA1250-C253-cds32|BA1250-C253 deoxyhypusine synthase	6.1888	0	0	i
BA1250-C253-cds33|BA1250-C253 agmatinase	9.9359	0	0	i
BA1250-C253-cds34|BA1250-C253 hypothetical protein CK535_01330	9.4706	5	Y	n4-14c18/19o34-53i65-82o88-108i120-146o158-179i
BA1250-C253-cds35|BA1250-C253 50S ribosomal protein L28	11.763	0	0	i
BA1250-C253-cds36|BA1250-C253 dihydroorotate dehydrogenase (quinone)	9.9293	0	0	i
BA1250-C253-cds37|BA1250-C253 lysine--tRNA ligase	9.3791	0	0	i
BA1250-C253-cds38|BA1250-C253 potassium transporter TrkH	8.6409	12	0	i7-27o39-57i69-90o132-157i178-200o233-253i273-290o296-315i327-350o386-408i415-437o449-473i
BA1250-C253-cds39|BA1250-C253 MFS transporter	10.1107	12	0	i24-44o56-73i94-112o132-148i169-194o206-228i281-301o321-343i350-370o376-404i413-435o441-463i
BA1250-C253-cds40|BA1250-C253 multi-domain protein	10.5716	0	0	i
BA1250-C253-cds41|BA1250-C253 cyclohexadienyl dehydrogenase	10.8609	0	Y	n4-12c17/18o
BA1250-C253-cds42|BA1250-C253 histidinol-phosphate transaminase	10.4661	0	0	i
BA1250-C253-cds43|BA1250-C253 homoserine O-acetyltransferase	7.5971	0	0	i
BA1250-C253-cds44|BA1250-C253 methionine biosynthesis protein MetW	9.6195	0	0	i
BA1250-C253-cds45|BA1250-C253 hydroxyacylglutathione hydrolase	9.263	0	0	i
BA1250-C253-cds46|BA1250-C253 50S ribosomal protein L21	10.6655	0	0	i
BA1250-C253-cds47|BA1250-C253 50S ribosomal protein L27	11.6283	0	0	i
BA1250-C253-cds48|BA1250-C253 GTPase ObgE	9.7397	0	0	i
BA1250-C253-cds49|BA1250-C253 glutamate 5-kinase	9.9079	0	0	i
BA1250-C253-cds50|BA1250-C253 glutamate-5-semialdehyde dehydrogenase	10.1608	0	0	i
BA1250-C253-cds51|BA1250-C253 nicotinate (nicotinamide) nucleotide adenylyltransferase	11.2337	0	0	i
BA1250-C253-cds52|BA1250-C253 ribosome silencing factor	9.4626	0	0	i
BA1250-C253-cds53|BA1250-C253 peptidase S41	4.6729	0	Y	n8-18c23/24o
BA1250-C253-cds54|BA1250-C253 RNA pyrophosphohydrolase	9.4684	0	0	i
BA1250-C253-cds55|BA1250-C253 ATP synthase F1 subunit epsilon	4.2933	0	0	i
BA1250-C253-cds56|BA1250-C253 F0F1 ATP synthase subunit beta	4.7069	0	0	i
BA1250-C253-cds57|BA1250-C253 F0F1 ATP synthase subunit gamma	9.7227	0	0	i
BA1250-C253-cds58|BA1250-C253 F0F1 ATP synthase subunit alpha	8.2529	0	0	i
BA1250-C253-cds59|BA1250-C253 ATP synthase F1 subunit delta	10.1497	0	0	i
BA1250-C253-cds60|BA1250-C253 primosomal protein N'	10.1104	0	0	i
BA1250-C253-cds61|BA1250-C253 dihydrolipoyl dehydrogenase	8.2802	0	0	i
BA1250-C253-cds62|BA1250-C253 dihydrolipoyllysine-residue succinyltransferase	5.509	0	0	i
BA1250-C253-cds63|BA1250-C253 2-oxoglutarate dehydrogenase E1 component	9.1329	0	0	i
BA1250-C253-cds64|BA1250-C253 succinate--CoA ligase subunit alpha	8.6734	0	0	i
BA1250-C253-cds65|BA1250-C253 ADP-forming succinate--CoA ligase subunit beta	6.6406	0	0	i
BA1250-C253-cds66|BA1250-C253 malate dehydrogenase	8.8997	0	0	i
BA1250-C253-cds67|BA1250-C253 methylmalonate-semialdehyde dehydrogenase (CoA acylating)	8.517	0	0	i
BA1250-C253-cds68|BA1250-C253 succinate dehydrogenase iron-sulfur subunit	8.895	0	0	i
BA1250-C253-cds69|BA1250-C253 succinate dehydrogenase flavoprotein subunit	6.6773	0	0	i
BA1250-C253-cds70|BA1250-C253 succinate dehydrogenase, hydrophobic membrane anchor protein	8.9737	2	0	i30-47o67-86i
BA1250-C253-cds71|BA1250-C253 succinate dehydrogenase, cytochrome b556 subunit	8.2218	3	0	o28-49i56-83o103-122i
BA1250-C253-cds72|BA1250-C253 aspartate-semialdehyde dehydrogenase	10.0893	0	0	i
BA1250-C253-cds73|BA1250-C253 3-isopropylmalate dehydrogenase	7.9658	0	0	i
BA1250-C253-cds74|BA1250-C253 3-isopropylmalate dehydratase small subunit	8.2891	0	0	i
BA1250-C253-cds75|BA1250-C253 3-isopropylmalate dehydratase large subunit	7.8411	0	0	i
BA1250-C253-cds76|BA1250-C253 50S ribosomal protein L19	10.6325	0	0	i
BA1250-C253-cds77|BA1250-C253 tRNA (guanosine(37)-N1)-methyltransferase TrmD	8.6082	0	0	i
BA1250-C253-cds78|BA1250-C253	10.9841	0	0	i
BA1250-C253-cds79|BA1250-C253 signal recognition particle protein	9.512	0	0	i
BA1250-C253-cds80|BA1250-C253 diaminopimelate epimerase	9.7082	0	0	i
BA1250-C253-cds81|BA1250-C253 signal recognition particle-docking protein FtsY	9.6732	0	0	i
BA1250-C253-cds82|BA1250-C253 alpha/beta hydrolase	9.4739	1	0	i12-30o
BA1250-C253-cds83|BA1250-C253 amidase	10.1147	0	0	i
BA1250-C253-cds84|BA1250-C253 D-glycerate dehydrogenase	9.2717	0	0	i
BA1250-C253-cds85|BA1250-C253 glycolate oxidase iron-sulfur subunit	9.6021	0	0	i
BA1250-C253-cds86|BA1250-C253 2-hydroxy-acid oxidase	9.7731	0	0	i
BA1250-C253-cds87|BA1250-C253 FAD-binding oxidoreductase	5.5879	0	0	i
BA1250-C253-cds88|BA1250-C253 aspartate aminotransferase	8.4378	0	0	i
BA1250-C253-cds89|BA1250-C253 alpha-hydroxy-acid oxidizing enzyme	8.8296	0	0	i
BA1250-C253-cds90|BA1250-C253	8.8257	0	0	i
BA1250-C253-cds91|BA1250-C253 cytochrome c-type biogenesis protein CcmH	4.6439	1	Y	n6-16c21/22o95-117i
BA1250-C253-cds92|BA1250-C253 DsbE family thiol:disulfide interchange protein	8.9726	1	0	o6-25i
BA1250-C253-cds93|BA1250-C253 cytochrome C biogenesis protein	9.5894	15	0	o6-26i38-61o95-111i123-140o174-197i209-228o248-264i271-291o311-331i352-373o393-411i423-440o446-467i479-497o599-619i
BA1250-C253-cds94|BA1250-C253 cytochrome c maturation protein CcmE	9.5988	1	0	i12-31o
BA1250-C253-cds95|BA1250-C253 hypothetical protein CK535_06020	10.0368	1	0	o12-33i
BA1250-C253-cds96|BA1250-C253 heme transporter HemC	10.4658	6	0	i20-39o59-80i92-111o123-142i154-173o193-218i
BA1250-C253-cds97|BA1250-C253 DNA-binding protein	5.1739	0	0	i
BA1250-C253-cds98|BA1250-C253 intracellular septation protein A	10.0019	6	0	i5-23o29-50i57-75o81-102i130-146o158-176i
BA1250-C253-cds99|BA1250-C253 hypothetical protein CK535_06000	10.3595	0	0	i
BA1250-C253-cds100|BA1250-C253 hypothetical protein CK535_05995	10.1593	7	0	i34-56o76-100i112-130o136-156i168-186o192-210i231-253o
BA1250-C253-cds101|BA1250-C253 NADP(H)-dependent aldo-keto reductase	9.3766	0	0	i
BA1250-C253-cds102|BA1250-C253 hypothetical protein CK535_05985	5.3157	0	Y	n7-18c24/25o
BA1250-C253-cds103|BA1250-C253 argininosuccinate synthase	10.5733	0	0	i
BA1250-C253-cds104|BA1250-C253 glutamine amidotransferase	6.523	0	0	i
BA1250-C253-cds105|BA1250-C253 aminomethyltransferase	6.0118	0	0	i
BA1250-C253-cds106|BA1250-C253	10.8993	2	0	o31-52i59-78o
BA1250-C404-cds1|BA1250-C404	9.775	0	0	i
BA1250-C404-cds2|BA1250-C404 transpeptidase	10.73	0	0	i
BA1250-C404-cds3|BA1250-C404 transcriptional regulator	10.0556	0	0	i
BA1250-C404-cds4|BA1250-C404 protein of unknown function DUF331	11.4059	0	0	i
BA1250-C404-cds5|BA1250-C404 adenosine kinase	9.9785	0	0	i
BA1250-C404-cds6|BA1250-C404 endonuclease III	10.6886	0	0	i
BA1250-C404-cds7|BA1250-C404 4-hydroxy-tetrahydrodipicolinate reductase	10.5357	0	0	i
BA1250-C404-cds8|BA1250-C404 molecular chaperone DnaJ	9.2056	0	0	i
BA1250-C404-cds9|BA1250-C404 molecular chaperone DnaK	4.8962	0	0	i
BA1250-C404-cds10|BA1250-C404 nucleotide exchange factor GrpE	4.729	0	0	i
BA1250-C404-cds11|BA1250-C404 non-canonical purine NTP pyrophosphatase, RdgB/HAM1 family	10.7521	0	0	i
BA1250-C404-cds12|BA1250-C404 membrane protein	9.53	0	Y	n7-18c24/25o
BA1250-C404-cds13|BA1250-C404 16S rRNA (cytidine(1402)-2'-O)-methyltransferase	10.1062	0	0	i
BA1250-C404-cds14|BA1250-C404 phospholipid-binding protein	10.0548	0	Y	n5-16c20/21o
BA1250-C404-cds15|BA1250-C404 murein biosynthesis integral membrane protein MurJ	9.8223	13	0	o26-45i86-112o132-150i157-179o185-207i228-257o269-290i311-340o352-374i381-400o406-427i439-464o476-497i
BA1250-C404-cds16|BA1250-C404 tryptophan--tRNA ligase	8.7566	0	0	i
BA1250-C404-cds17|BA1250-C404 hypothetical protein CK535_03480	5.3516	0	0	i
BA1250-C404-cds18|BA1250-C404 glucosaminidase	8.5947	1	0	i21-38o
BA1250-C404-cds19|BA1250-C404 polysaccharide deacetylase	9.174	0	0	i
BA1250-C404-cds20|BA1250-C404 peptidase M22	10.0952	0	0	i
BA1250-C404-cds21|BA1250-C404 transcriptional repressor	6.8942	0	0	i
BA1250-C404-cds22|BA1250-C404 tRNA (N6-isopentenyl adenosine(37)-C2)-methylthiotransferase MiaB	9.6604	0	0	i
BA1250-C404-cds23|BA1250-C404 phosphate starvation-inducible protein PhoH	9.8567	0	0	i
BA1250-C404-cds24|BA1250-C404 rRNA maturation RNase YbeY	10.9214	0	0	i
BA1250-C404-cds25|BA1250-C404 apolipoprotein N-acyltransferase	9.1919	7	0	o12-30i42-61o73-98i105-126o146-173i180-199o475-494i
BA1250-C404-cds26|BA1250-C404 methionine adenosyltransferase	7.8857	0	0	i
BA1250-C404-cds27|BA1250-C404 transcription termination/antitermination protein NusA	4.6599	0	0	i
BA1250-C404-cds28|BA1250-C404 translation initiation factor IF-2	9.9491	0	0	i
BA1250-C404-cds29|BA1250-C404 ribosome-binding factor A	10.5726	0	0	i
BA1250-C404-cds30|BA1250-C404 30S ribosomal protein S15	10.7264	0	0	i
BA1250-C404-cds31|BA1250-C404 polyribonucleotide nucleotidyltransferase	6.3714	0	0	i
BA1250-C404-cds32|BA1250-C404 enoyl-	8.9909	0	0	i
BA1250-C404-cds33|BA1250-C404 beta-ketoacyl-	8.1998	0	Y	n4-12c16/17o
BA1250-C404-cds34|BA1250-C404 beta-hydroxydecanoyl-ACP dehydratase	9.3877	0	0	i
BA1250-C404-cds35|BA1250-C404 transcriptional repressor	9.0293	0	0	i
BA1250-C404-cds36|BA1250-C404 catalase/peroxidase HPI	9.5934	0	0	i
BA1250-C404-cds37|BA1250-C404 peptide-aspartate beta-dioxygenase	8.2398	0	0	i
BA1250-C404-cds38|BA1250-C404 hypothetical protein CK535_03585	10.2596	0	Y	n10-20c25/26o
BA1250-C404-cds39|BA1250-C404 molybdopterin biosynthesis protein	10.3804	1	0	o219-237i
BA1250-C404-cds40|BA1250-C404 dUTP diphosphatase	8.832	0	0	i
BA1250-C404-cds41|BA1250-C404 bifunctional phosphopantothenoylcysteine decarboxylase/phosphopantothenate--cysteine ligase CoaBC	8.8542	0	Y	n9-14c19/20o
BA1250-C404-cds42|BA1250-C404 2-polyprenylphenol 6-hydroxylase	9.3558	1	0	o505-525i
BA1250-C404-cds43|BA1250-C404 bifunctional demethylmenaquinone methyltransferase/2-methoxy-6-polyprenyl-1,4-benzoquinol methylase UbiE	10.1169	0	0	i
BA1250-C404-cds44|BA1250-C404 DNA-formamidopyrimidine glycosylase	10.52	0	0	i
BA1250-C404-cds45|BA1250-C404 30S ribosomal protein S20	12.0856	0	0	i
BA1250-C404-cds46|BA1250-C404 chromosomal replication initiator protein DnaA	9.9584	0	0	i
BA1250-C404-cds47|BA1250-C404 DNA polymerase III subunit beta	6.683	0	0	i
BA1250-C404-cds48|BA1250-C404 1-acyl-sn-glycerol-3-phosphate acyltransferase	10.5439	3	0	o12-31i43-60o66-83i
BA1250-C404-cds49|BA1250-C404 diaminopimelate decarboxylase	10.3506	0	0	i
BA1250-C404-cds50|BA1250-C404	10.1664	0	Y	n5-15c19/20o
BA1250-C404-cds51|BA1250-C404 argininosuccinate lyase	10.1396	0	0	i
BA1250-C404-cds52|BA1250-C404 thiol:disulfide interchange protein	8.2058	0	Y	n3-11c16/17o
BA1250-C404-cds53|BA1250-C404 hypothetical protein CK535_03655	11.0304	2	0	o6-27i48-65o
BA1250-C404-cds54|BA1250-C404 serine esterase	7.4308	0	0	i
BA1250-C404-cds55|BA1250-C404 HNH endonuclease	8.765	0	0	i
BA1250-C404-cds56|BA1250-C404 demethoxyubiquinone hydroxylase family protein	9.8455	1	0	i75-94o
BA1250-C404-cds57|BA1250-C404 disulfide bond formation protein B	8.6817	4	0	i7-31o43-61i66-87o128-155i
BA1250-C404-cds58|BA1250-C404 hypothetical protein CK535_03680	10.2203	5	0	o20-43i55-78o107-124i136-158o178-197i
BA1250-C404-cds59|BA1250-C404 long-chain fatty acid--CoA ligase	9.3994	0	0	i
BA1250-C404-cds60|BA1250-C404 transcriptional regulator	10.3834	0	0	i
BA1250-C404-cds61|BA1250-C404 ferredoxin, partial	4.5451	0	0	i
BA1250-C404-cds62|BA1250-C404 Tellurite resistance protein TerB	9.6431	0	Y	n11-18c22/23o
BA1250-C404-cds63|BA1250-C404 helicase	9.9765	0	0	i
BA1250-C404-cds64|BA1250-C404 PaaI family thioesterase	10.7502	0	0	i
BA1250-C404-cds65|BA1250-C404 pyruvate dehydrogenase (acetyl-transferring), homodimeric type	7.519	0	0	i
BA1250-C404-cds66|BA1250-C404 dihydrolipoamide acetyltransferase	9.684	0	0	i
BA1250-C404-cds67|BA1250-C404 EamA family transporter	9.4294	9	Y	n6-17c22/23o38-55i71-89o95-119i126-143o155-175i182-203o209-235i247-264o270-292i
BA1250-C404-cds68|BA1250-C404 UDP-diphosphatase	10.2348	8	0	o6-31i43-62o74-92i104-121o141-167i179-198o204-223i235-253o
BA1250-C404-cds69|BA1250-C404 dihydropyrimidine dehydrogenase	7.3163	0	0	i
BA1250-C404-cds70|BA1250-C404 glutamate synthase large subunit	7.88	1	0	o635-651i
BA1250-C404-cds71|BA1250-C404 alpha/beta hydrolase	10.9027	0	0	i
BA1250-C404-cds72|BA1250-C404 glycosyl transferase family 1	10.1116	1	0	i68-86o
BA1250-C404-cds73|BA1250-C404 threonine--tRNA ligase	7.0953	0	0	i
BA1250-C404-cds74|BA1250-C404 translation initiation factor IF-3	10.4697	0	0	i
BA1250-C404-cds75|BA1250-C404 50S ribosomal protein L35	12.3214	0	0	i
BA1250-C404-cds76|BA1250-C404 50S ribosomal protein L20	11.729	0	0	i
BA1250-C404-cds77|BA1250-C404 phenylalanine--tRNA ligase subunit alpha	6.2986	0	0	i
BA1250-C404-cds78|BA1250-C404 phenylalanine--tRNA ligase subunit beta	9.7239	0	0	i
BA1250-C404-cds79|BA1250-C404 elongation factor 4	7.7488	0	0	i
BA1250-C404-cds80|BA1250-C404 hypothetical protein CK535_02315	9.6581	0	0	i
BA1250-C404-cds81|BA1250-C404 hypothetical protein CK535_02320	9.8781	1	0	o232-253i
BA1250-C404-cds82|BA1250-C404 epimerase	9.6984	0	Y	n3-12c17/18o
BA1250-C404-cds83|BA1250-C404	10.9333	0	0	i
BA1250-C489-cds1|BA1250-C489 adenine phosphoribosyltransferase	9.2564	1	0	o52-70i
BA1250-C489-cds2|BA1250-C489 ABC transporter substrate-binding protein	5.1524	0	Y	n7-18c23/24o
BA1250-C489-cds3|BA1250-C489 ABC transporter permease	10.0225	4	0	o15-40i69-91o97-115i198-219o
BA1250-C489-cds4|BA1250-C489 ABC transporter permease	9.9509	4	0	o19-41i53-74o86-105i193-214o
BA1250-C489-cds5|BA1250-C489 hydrolase	10.8355	0	0	i
BA1250-C489-cds6|BA1250-C489 hypothetical protein CK535_00025	10.9581	0	0	i
BA1250-C489-cds7|BA1250-C489 glycosyl transferase family 1	9.858	0	0	i
BA1250-C489-cds8|BA1250-C489 glycosyl transferase	9.7581	0	0	i
BA1250-C489-cds9|BA1250-C489 thioredoxin family protein	8.0937	0	0	i
BA1250-C489-cds10|BA1250-C489 gamma carbonic anhydrase family protein	8.0804	0	0	i
BA1250-C489-cds11|BA1250-C489 flavin-binding protein	9.0833	0	0	i
BA1250-C489-cds12|BA1250-C489 oxidoreductase	9.2229	0	0	i
BA1250-C489-cds13|BA1250-C489 MFS transporter	9.955	11	Y	n10-20c24/25o48-66i73-92o98-117i138-160o166-186i221-245o251-274i286-304o310-332i344-367o373-394i
BA1250-C489-cds14|BA1250-C489 DNA-directed RNA polymerase subunit omega	4.2407	0	0	i
BA1250-C489-cds15|BA1250-C489 hypothetical protein CK535_00070	9.3582	10	0	i7-25o37-58i70-90o96-114i121-138o150-169i176-200o212-236i243-264o270-290i
BA1250-C489-cds16|BA1250-C489 tRNA dihydrouridine(20/20a) synthase DusA	8.7861	0	0	i
BA1250-C489-cds17|BA1250-C489 hypothetical protein CK535_00080	10.2688	8	0	o12-45i57-77o89-109i116-134o154-175i187-209o221-242i254-272o
BA1250-C489-cds18|BA1250-C489 HIT family protein	10.808	0	0	i
BA1250-C489-cds19|BA1250-C489	10.2523	0	0	i
BA1250-C489-cds20|BA1250-C489	10.4055	0	0	i
BA1250-C489-cds21|BA1250-C489 aldehyde dehydrogenase	7.7872	0	0	i
BA1250-C489-cds22|BA1250-C489 alcohol dehydrogenase	7.6589	0	0	i
BA1250-C489-cds23|BA1250-C489 glutamine amidotransferase	8.4389	0	0	i
BA1250-C489-cds24|BA1250-C489 DUF159 family protein	9.7106	0	0	i
BA1250-C489-cds25|BA1250-C489 hypothetical protein CK535_00115	3.9441	0	Y	n7-18c23/24o
BA1250-C489-cds26|BA1250-C489 EamA family transporter	9.5691	9	Y	n4-14c22/23o32-51i63-88o94-112i119-136o148-167i179-198o210-233i245-262o268-286i
BA1250-C489-cds27|BA1250-C489 S-(hydroxymethyl)glutathione synthase	10.8155	0	0	i
BA1250-C489-cds28|BA1250-C489 FAD-dependent oxidoreductase	9.7495	1	0	o415-434i
BA1250-C489-cds29|BA1250-C489 hypothetical protein CK535_00135	7.774	0	0	i
BA1250-C489-cds30|BA1250-C489 TIGR00645 family protein	9.6764	4	0	i21-42o62-85i118-137o149-171i
BA1250-C489-cds31|BA1250-C489 hypothetical protein CK535_00145	5.0182	0	0	i
BA1250-C489-cds32|BA1250-C489 hypothetical protein CK535_00150	9.1622	4	0	i12-30o50-73i82-101o107-126i
BA1250-C489-cds33|BA1250-C489	4.4469	1	0	o6-24i
BA1250-C489-cds34|BA1250-C489 DUF805 domain-containing protein	9.8708	3	0	i26-43o55-72i84-103o
BA1250-C489-cds35|BA1250-C489 RIP metalloprotease RseP	9.0259	4	0	o6-26i106-131o292-314i342-360o
BA1250-C489-cds36|BA1250-C489 DNA-binding protein HU	11.0892	0	0	i
BA1250-C489-cds37|BA1250-C489 thioredoxin-dependent thiol peroxidase	10.0011	0	0	i
BA1250-C489-cds38|BA1250-C489 glycosyltransferase group 2	9.998	0	0	i
BA1250-C489-cds39|BA1250-C489 rhodanese	8.2384	0	0	i
BA1250-C489-cds40|BA1250-C489 hypothetical protein CK535_00185	8.774	4	0	o14-33i40-60o91-112i124-145o
BA1250-C489-cds41|BA1250-C489 hypothetical protein CK535_00190	10.458	0	0	i
BA1250-C489-cds42|BA1250-C489 hypothetical protein Pelub83DRAFT_0332	11.777	1	0	o6-30i
BA1250-C489-cds43|BA1250-C489 3'(2'),5'-bisphosphate nucleotidase CysQ	9.7371	0	0	i
BA1250-C489-cds44|BA1250-C489 DUF3553 domain-containing protein	10.0572	0	0	i
BA1250-C489-cds45|BA1250-C489 tRNA 2-thiouridine(34) synthase MnmA	9.0254	0	0	i
BA1250-C489-cds46|BA1250-C489 cystathionine beta-lyase	10.2149	0	0	i
BA1250-C489-cds47|BA1250-C489 MFS transporter	9.0753	12	0	i12-33o53-73i80-98o104-129i141-161o173-192i221-242o254-273i285-304o310-337i344-364o376-395i
BA1250-C489-cds48|BA1250-C489 aminodeoxychorismate synthase component I	10.5094	0	0	i
BA1250-C489-cds49|BA1250-C489 anthranilate synthase component II	10.0109	0	0	i
BA1250-C489-cds50|BA1250-C489 aminotransferase	10.8677	0	0	i
BA1250-C489-cds51|BA1250-C489 adenylyl-sulfate reductase	9.812	5	0	o17-40i96-116o128-147i167-187o193-214i
BA1250-C489-cds52|BA1250-C489 adenylyl-sulfate reductase subunit beta	7.7006	0	0	i
BA1250-C489-cds53|BA1250-C489 adenylyl-sulfate reductase subunit alpha	7.1071	0	0	i
BA1250-C489-cds54|BA1250-C489 hypothetical protein CK535_00250	6.7133	0	0	i
BA1250-C489-cds55|BA1250-C489 permease	10.1009	8	0	i17-44o82-101i113-131o174-207i219-236o242-259i271-294o323-344i
BA1250-C489-cds56|BA1250-C489 putative sulfate exporter family transporter	9.6523	11	0	i7-30o42-59i71-88o100-119i131-152o158-179i191-210o230-247i259-280o292-316i328-353o
BA1250-C489-cds57|BA1250-C489 D-galactarate dehydratase	6.5126	0	0	i
BA1250-C489-cds58|BA1250-C489 flagellar biosynthesis protein FlgA	8.2638	0	0	i
BA1250-C489-cds59|BA1250-C489 sulfoacetaldehyde acetyltransferase	7.4028	0	0	i
BA1250-C489-cds60|BA1250-C489 amino acid oxidase	10.0719	0	0	i
BA1250-C489-cds61|BA1250-C489 DUF305 domain-containing protein	6.5116	0	Y	n4-14c22/23o
BA1250-C489-cds62|BA1250-C489 Xaa-Pro dipeptidase	7.2623	0	0	i
BA1250-C489-cds63|BA1250-C489 EamA family transporter	10.009	10	0	i12-28o34-54i75-95o101-119i128-146o152-169i181-202o208-229i241-258o264-281i
BA1250-C489-cds64|BA1250-C489 peptidase	9.5683	0	0	i
BA1250-C489-cds65|BA1250-C489 oxidoreductase	10.5524	0	0	i
BA1250-C489-cds66|BA1250-C489 hypothetical protein CK535_00310	7.5016	6	0	o20-39i51-73o79-96i117-141o147-166i178-196o
BA1250-C489-cds67|BA1250-C489 permease	9.6248	12	0	i30-50o56-75i112-137o149-174i186-207o227-251i271-291o319-343i364-380o386-411i441-459o465-482i
BA1250-C489-cds68|BA1250-C489 hypothetical protein CK535_00320	9.4706	0	Y	n7-15c20/21o
BA1250-C489-cds69|BA1250-C489 4-hydroxybenzoyl-CoA thioesterase	9.6115	0	0	i
BA1250-C489-cds70|BA1250-C489 uracil-DNA glycosylase	10.481	0	0	i
BA1250-C489-cds71|BA1250-C489 hypothetical protein CK535_00335	11.2704	0	0	i
BA1250-C489-cds72|BA1250-C489 hypothetical protein HIMB5_00005320	9.1889	2	0	i7-27o33-50i
BA1250-C489-cds73|BA1250-C489 DUF1289 domain-containing protein	8.9316	0	0	i
BA1250-C489-cds74|BA1250-C489 trigger factor	9.0908	0	0	i
BA1250-C489-cds75|BA1250-C489 ATP-dependent Clp endopeptidase, proteolytic subunit ClpP	7.6559	0	0	i
BA1250-C489-cds76|BA1250-C489 ATP-dependent Clp protease ATP-binding subunit ClpX	6.861	0	0	i
BA1250-C489-cds77|BA1250-C489 endopeptidase La	8.7276	0	0	i
BA1250-C489-cds78|BA1250-C489 NADH-quinone oxidoreductase subunit A	4.1683	3	0	o12-33i64-85o91-112i
BA1250-C489-cds79|BA1250-C489 NADH-quinone oxidoreductase subunit B	8.9303	0	0	i
BA1250-C489-cds80|BA1250-C489 NADH-quinone oxidoreductase subunit C	6.0509	0	0	i
BA1250-C489-cds81|BA1250-C489 NADH-quinone oxidoreductase subunit D	6.9457	0	0	i
BA1250-C489-cds82|BA1250-C489 NADH-quinone oxidoreductase subunit NuoE	7.7771	0	0	i
BA1250-C489-cds83|BA1250-C489 NADH-quinone oxidoreductase subunit F	7.5687	0	0	i
BA1250-C489-cds84|BA1250-C489 NADH-quinone oxidoreductase subunit G	5.3402	0	0	i
BA1250-C489-cds85|BA1250-C489 NADH-quinone oxidoreductase subunit NuoH	8.5467	9	0	i12-31o47-65i77-99o111-131i152-170o182-201i238-257o263-287i307-326o
BA1250-C489-cds86|BA1250-C489 NADH-quinone oxidoreductase subunit NuoI	7.9569	1	0	o6-23i
BA1250-C489-cds87|BA1250-C489 NADH:ubiquinone oxidoreductase subunit J	8.4517	5	0	o6-25i32-51o57-77i98-117o149-172i
BA1250-C489-cds88|BA1250-C489 NADH-quinone oxidoreductase subunit NuoK	4.8191	3	0	o6-26i33-57o63-87i
BA1250-C489-cds89|BA1250-C489 NADH-quinone oxidoreductase subunit L	8.756	16	Y	n4-15c20/21o30-52i59-76o82-101i113-130o136-155i176-201o221-243i255-277o283-304i311-331o337-357i378-396o416-440i461-482o513-534i615-636o
BA1250-C489-cds90|BA1250-C489 NADH-quinone oxidoreductase subunit M	6.0342	14	0	o6-23i35-55o75-101i113-129o135-155i167-189o209-231i243-266o272-294i301-320o332-350i371-400o406-427i448-467o
BA1250-C489-cds91|BA1250-C489 NADH-quinone oxidoreductase subunit NuoN	8.1157	13	0	o6-26i33-50o70-90i102-119o125-144i156-177o197-222i234-255o267-286i293-310o322-341i362-386o398-418i
BA1250-C510-cds1|BA1250-C510	6.5221	0	0	i
BA1250-C510-cds2|BA1250-C510 glutamine amidotransferase	9.7199	0	0	i
BA1250-C510-cds3|BA1250-C510 protein glxC	9.7293	0	0	i
BA1250-C510-cds4|BA1250-C510 FMN-binding glutamate synthase family protein	8.7182	0	0	i
BA1250-C510-cds5|BA1250-C510 type III glutamate--ammonia ligase	9.5029	0	0	i
BA1250-C510-cds6|BA1250-C510 glycerol-3-phosphate dehydrogenase	10.0188	0	Y	n4-12c17/18o
BA1250-C510-cds7|BA1250-C510 potassium transporter	7.5107	0	Y	n4-14c19/20o
BA1250-C510-cds8|BA1250-C510 glutamine amidotransferase	9.8004	0	0	i
BA1250-C510-cds9|BA1250-C510 formate--tetrahydrofolate ligase	8.3932	0	0	i
BA1250-C510-cds10|BA1250-C510 sarcosine oxidase subunit beta	8.2076	0	0	i
BA1250-C510-cds11|BA1250-C510 sarcosine oxidase subunit delta	8.8663	0	0	i
BA1250-C510-cds12|BA1250-C510 sarcosine oxidase subunit alpha family protein	9.2929	0	0	i
BA1250-C510-cds13|BA1250-C510 sarcosine oxidase	6.519	0	0	i
BA1250-C510-cds14|BA1250-C510 EamA family transporter, partial	10.4103	9	Y	n4-15c20/21o30-50i62-84o90-109i121-137o143-164i176-197o209-230i239-257o263-280i
BA1250-C510-cds15|BA1250-C510 hypothetical protein CK535_01845	9.0633	0	0	i
BA1250-C510-cds16|BA1250-C510 aspartate racemase	10.3795	0	0	i
BA1250-C510-cds17|BA1250-C510 cupin	10.7036	0	0	i
BA1250-C510-cds18|BA1250-C510 cold-shock protein	5.787	0	0	i
BA1250-C510-cds19|BA1250-C510 GNAT family N-acetyltransferase	8.6858	0	0	i
BA1250-C510-cds20|BA1250-C510 5-(carboxyamino)imidazole ribonucleotide synthase	8.661	0	0	i
BA1250-C510-cds21|BA1250-C510 5-(carboxyamino)imidazole ribonucleotide mutase	10.9598	0	0	i
BA1250-C510-cds22|BA1250-C510 hypothetical protein CK535_01880	10.0531	5	0	i31-52o72-96i108-125o131-149i161-181o
BA1250-C510-cds23|BA1250-C510 hypothetical protein CK535_01885	10.2346	0	0	i
BA1250-C510-cds24|BA1250-C510 glycine cleavage system protein T	9.8547	0	0	i
BA1250-C510-cds25|BA1250-C510 methylenetetrahydrofolate reductase	9.1599	0	0	i
BA1250-C510-cds26|BA1250-C510 2Fe-2S ferredoxin	7.6979	0	0	i
BA1250-C510-cds27|BA1250-C510 FAD-dependent oxidoreductase	9.5179	0	0	i
BA1250-C510-cds28|BA1250-C510 adenylyl-sulfate kinase	10.1861	0	Y	n3-13c18/19o
BA1250-C510-cds29|BA1250-C510 cytidyltransferase	10.2438	0	0	i
BA1250-C510-cds30|BA1250-C510 hypothetical protein CK535_01920	10.4529	1	0	o6-24i
BA1250-C510-cds31|BA1250-C510 hypothetical protein CK535_01925	10.5705	4	0	o6-29i50-68o74-94i114-135o
BA1250-C510-cds32|BA1250-C510 YeeE/YedE family protein	10.2709	3	Y	n4-15c20/21o44-60i80-97o109-130i
BA1250-C510-cds33|BA1250-C510 NADPH:quinone reductase	10.28	0	0	i
BA1250-C510-cds34|BA1250-C510 hypothetical protein CK535_01940	6.7939	0	Y	n6-17c23/24o
BA1250-C510-cds35|BA1250-C510 dimethylglycine dehydrogenase	7.035	1	0	i7-24o
BA1250-C510-cds36|BA1250-C510 electron transfer flavoprotein subunit beta	7.2669	0	0	i
BA1250-C510-cds37|BA1250-C510 electron transfer flavoprotein subunit alpha	7.0323	0	0	i
BA1250-C510-cds38|BA1250-C510 electron transfer flavoprotein-ubiquinone oxidoreductase	8.6328	1	0	o379-397i
BA1250-C510-cds39|BA1250-C510 hypothetical protein CK535_01965	5.1886	0	0	i
BA1250-C510-cds40|BA1250-C510 phosphoribosyl-AMP cyclohydrolase	10.1909	0	0	i
BA1250-C510-cds41|BA1250-C510 GTP cyclohydrolase I FolE	8.6328	0	0	i
BA1250-C510-cds42|BA1250-C510 zinc-binding alcohol dehydrogenase	9.189	0	0	i
BA1250-C510-cds43|BA1250-C510 LysR family transcriptional regulator	10.1548	0	0	i
BA1250-C510-cds44|BA1250-C510 Fe(3+) ABC transporter substrate-binding protein	9.4567	0	Y	n22-33c38/39o
BA1250-C510-cds45|BA1250-C510 iron ABC transporter	9.4862	12	0	i7-30o50-76i88-109o138-161i182-204o241-260i281-304o324-348i360-385o405-425i467-488o508-529i
BA1250-C510-cds46|BA1250-C510 iron ABC transporter	7.8299	0	0	i
BA1250-C510-cds47|BA1250-C510 branched-chain amino acid ABC transporter permease	9.866	7	0	o15-38i58-79o99-121i133-158o164-181i186-203o209-226i
BA1250-C510-cds48|BA1250-C510 branched-chain amino acid transporter	9.6062	3	0	o6-24i36-57o69-99i
BA1250-C510-cds49|BA1250-C510 transporter	10.1306	10	0	i12-34o40-64i84-100o106-125i132-148o154-174i186-209o215-234i246-263o269-287i
BA1250-C510-cds50|BA1250-C510 Zn-dependent hydrolase	6.5203	0	0	i
BA1250-C510-cds51|BA1250-C510 hypothetical protein CK535_02025	8.9779	4	0	i21-40o46-66i78-100o112-132i
BA1250-C510-cds52|BA1250-C510 SAM-dependent methyltransferase	10.9443	0	0	i
BA1250-C510-cds53|BA1250-C510 cytochrome B	9.8742	4	0	i12-37o49-67i87-109o143-166i
BA1250-C510-cds54|BA1250-C510 cytochrome C	4.6585	0	0	i
BA1250-C510-cds55|BA1250-C510 dihydroxy-acid dehydratase	9.9022	0	0	i
BA1250-C510-cds56|BA1250-C510 NAD(P)-dependent oxidoreductase	9.0997	0	0	i
BA1250-C510-cds57|BA1250-C510 2-hydroxyhepta-2,4-diene-1,7-dioate isomerase	6.6858	0	0	i
BA1250-C510-cds58|BA1250-C510 gluconolactonase	10.6715	0	0	i
BA1250-C510-cds59|BA1250-C510 phosphoenolpyruvate carboxylase	10.3582	0	0	i
BA1250-C510-cds60|BA1250-C510 cytochrome C biogenesis protein	9.993	6	0	o6-30i50-76o82-108i120-147o159-179i200-225o
BA1250-C510-cds61|BA1250-C510 FMN-dependent NADH-azoreductase	9.6063	0	0	i
BA1250-C510-cds62|BA1250-C510 inositol monophosphatase	10.4853	0	0	i
BA1250-C510-cds63|BA1250-C510 hypothetical protein CK535_02085	7.2321	0	0	i
BA1250-C510-cds64|BA1250-C510 hypothetical protein CK535_02090	10.4061	3	0	o20-39i78-99o105-131i
BA1250-C510-cds65|BA1250-C510 QacE family quaternary ammonium compound efflux SMR transporter	9.7412	3	Y	n4-16c24/25o34-51i63-82o88-108i
BA1250-C510-cds66|BA1250-C510	10.4738	1	Y	n6-17c29/30o45-64i
BA1250-C510-cds67|BA1250-C510 QacE family quaternary ammonium compound efflux SMR transporter	9.1879	3	Y	n2-12c17/18o27-47i54-75o81-101i
BA1250-C510-cds68|BA1250-C510 hypothetical protein CK535_02110	8.1748	4	0	i7-30o50-68i80-98o110-133i
BA1250-C510-cds69|BA1250-C510 cysteine synthase A	8.766	0	0	i
BA1250-C510-cds70|BA1250-C510 serine O-acetyltransferase	9.8478	0	0	i
BA1250-C510-cds71|BA1250-C510 glyoxalase	5.9275	0	0	i
BA1250-C510-cds72|BA1250-C510 aldehyde dehydrogenase	8.7571	0	0	i
BA1250-C510-cds73|BA1250-C510 hypothetical protein CK535_02135	6.9756	0	0	i
BA1250-C510-cds74|BA1250-C510 histidinol dehydrogenase	6.7191	0	0	i
BA1250-C510-cds75|BA1250-C510 phosphate acetyltransferase	9.145	0	0	i
BA1250-C510-cds76|BA1250-C510	9.2194	1	0	o6-25i
BA1250-C510-cds77|BA1250-C510	10.6231	1	0	i7-32o
BA1250-C510-cds78|BA1250-C510	9.0916	3	0	o13-32i44-62o68-92i
BA1250-C510-cds79|BA1250-C510 sulfolactate dehydrogenase	10.8741	0	0	i
BA1250-C510-cds80|BA1250-C510 taurine ABC transporter permease	8.696	5	Y	n5-16c21/22o45-63i449-469o489-514i571-591o603-622i
BA1250-C510-cds81|BA1250-C510 taurine ABC transporter ATP-binding protein	7.5065	0	0	i
BA1250-C510-cds82|BA1250-C510 taurine ABC transporter substrate-binding protein	5.2944	0	Y	n4-15c24/25o
BA1250-C510-cds83|BA1250-C510 aspartate aminotransferase family protein	7.9559	0	0	i
BA1250-C510-cds84|BA1250-C510 alanine dehydrogenase	8.5646	0	0	i
BA1250-C510-cds85|BA1250-C510 sarcosine dehydrogenase	7.1247	0	0	i
BA1250-C589-cds1|BA1250-C589	10.6828	0	0	i
BA1250-C589-cds2|BA1250-C589 hypothetical protein CK535_02335	10.5777	0	0	i
BA1250-C589-cds3|BA1250-C589 DNA topoisomerase IV subunit B	9.3525	0	0	i
BA1250-C589-cds4|BA1250-C589 two-component sensor histidine kinase	8.8667	6	0	i20-39o45-65i77-95o101-118i123-143o155-179i
BA1250-C589-cds5|BA1250-C589 cobalamin biosynthesis protein CobT	5.6029	0	0	i
BA1250-C589-cds6|BA1250-C589 cobaltochelatase subunit CobS	7.4958	0	0	i
BA1250-C589-cds7|BA1250-C589 molecular chaperone DnaJ	9.4415	0	0	i
BA1250-C589-cds8|BA1250-C589 BolA family transcriptional regulator	10.3408	0	0	i
BA1250-C589-cds9|BA1250-C589 3-dehydroquinate synthase	10.5147	0	0	i
BA1250-C589-cds10|BA1250-C589 shikimate kinase	10.386	0	0	i
BA1250-C589-cds11|BA1250-C589 hypothetical protein CK535_02380	10.3262	1	0	o17-36i
BA1250-C589-cds12|BA1250-C589 hypothetical protein CK535_02385	4.7818	0	Y	n12-22c27/28o
BA1250-C589-cds13|BA1250-C589 peptide deformylase	9.3269	0	0	i
BA1250-C589-cds14|BA1250-C589 methionyl-tRNA formyltransferase	10.1589	0	Y	n5-15c20/21o
BA1250-C589-cds15|BA1250-C589 tRNA pseudouridine(38-40) synthase TruA	10.8432	0	0	i
BA1250-C589-cds16|BA1250-C589 SET domain-containing protein-lysine N-methyltransferase	9.4429	0	0	i
BA1250-C589-cds17|BA1250-C589 histone deacetylase	7.339	0	0	i
BA1250-C589-cds18|BA1250-C589 succinyl-diaminopimelate desuccinylase	10.5457	0	0	i
BA1250-C589-cds19|BA1250-C589 2,3,4,5-tetrahydropyridine-2,6-dicarboxylate N-succinyltransferase	8.3159	0	0	i
BA1250-C589-cds20|BA1250-C589 pyrimidine 5'-nucleotidase	6.8044	0	0	i
BA1250-C589-cds21|BA1250-C589 acetylglutamate kinase	9.5021	0	0	i
BA1250-C589-cds22|BA1250-C589 membrane protein insertase YidC	8.4518	7	0	o6-24i327-348o354-377i423-444o477-496i508-527o533-550i
BA1250-C589-cds23|BA1250-C589 membrane protein insertion efficiency factor YidD	10.2393	0	0	i
BA1250-C589-cds24|BA1250-C589 ribonuclease P protein component	11.1102	0	0	i
BA1250-C589-cds25|BA1250-C589 50S ribosomal protein L34	13.422	0	0	i
BA1250-C589-cds26|BA1250-C589 DedA family protein	9.978	6	0	i7-27o56-84i91-116o140-164i171-193o205-232i
BA1250-C589-cds27|BA1250-C589 hypothetical protein	10.5238	0	0	i
BA1250-C589-cds28|BA1250-C589 dCTP deaminase	6.6351	0	0	i
BA1250-C589-cds29|BA1250-C589 UDP-N-acetylglucosamine 1-carboxyvinyltransferase	10.8079	0	0	i
BA1250-C589-cds30|BA1250-C589 hypothetical protein CK535_02475	5.3058	0	0	i
BA1250-C589-cds31|BA1250-C589 histidinol dehydrogenase	10.333	0	0	i
BA1250-C589-cds32|BA1250-C589 translation initiation factor IF-1	10.8136	0	0	i
BA1250-C589-cds33|BA1250-C589 cold-shock protein	10.1516	0	0	i
BA1250-C589-cds34|BA1250-C589 histidine--tRNA ligase	8.3361	0	0	i
BA1250-C589-cds35|BA1250-C589 ATP phosphoribosyltransferase regulatory subunit	10.4389	0	0	i
BA1250-C589-cds36|BA1250-C589 ATP phosphoribosyltransferase	10.2467	0	0	i
BA1250-C589-cds37|BA1250-C589 DNA recombination protein RmuC	8.3146	0	Y	n4-14c18/19o
BA1250-C589-cds38|BA1250-C589 hypothetical protein	8.5642	0	0	i
BA1250-C589-cds39|BA1250-C589 exodeoxyribonuclease I	7.5248	0	0	i
BA1250-C589-cds40|BA1250-C589 thioredoxin	5.2186	0	0	i
BA1250-C589-cds41|BA1250-C589 bifunctional folylpolyglutamate synthase/dihydrofolate synthase	10.1751	0	0	i
BA1250-C589-cds42|BA1250-C589 acetyl-CoA carboxylase carboxyl transferase subunit beta	7.6782	0	0	i
BA1250-C589-cds43|BA1250-C589 tryptophan synthase subunit alpha	10.6615	0	0	i
BA1250-C589-cds44|BA1250-C589 tryptophan synthase subunit beta	9.9432	0	0	i
BA1250-C589-cds45|BA1250-C589 N-(5'-phosphoribosyl)anthranilate isomerase	9.7378	0	0	i
BA1250-C589-cds46|BA1250-C589 orotidine-5'-phosphate decarboxylase	10.8242	0	0	i
BA1250-C589-cds47|BA1250-C589 integration host factor subunit beta	10.938	0	0	i
BA1250-C589-cds48|BA1250-C589 30S ribosomal protein S1	6.2948	0	0	i
BA1250-C589-cds49|BA1250-C589 cytidylate kinase	10.9067	0	0	i
BA1250-C589-cds50|BA1250-C589 3-phosphoshikimate 1-carboxyvinyltransferase	10.9404	0	0	i
BA1250-C589-cds51|BA1250-C589 sulfate transporter	9.7354	0	0	i
BA1250-C589-cds52|BA1250-C589 LPS export ABC transporter periplasmic protein LptC	9.6264	1	0	o6-24i
BA1250-C589-cds53|BA1250-C589 arabinose-5-phosphate isomerase	10.5855	0	0	i
BA1250-C589-cds54|BA1250-C589 ribonuclease D	7.1929	0	0	i
BA1250-C589-cds55|BA1250-C589 NADH-ubiquinone oxidoreductase	9.9521	0	0	i
BA1250-C589-cds56|BA1250-C589 hypothetical protein CK535_04265	9.8758	0	0	i
BA1250-C589-cds57|BA1250-C589 acetylornithine transaminase	10.5141	0	0	i
BA1250-C589-cds58|BA1250-C589 ornithine carbamoyltransferase	10.619	0	0	i
BA1250-C589-cds59|BA1250-C589 cytochrome c family protein	5.0889	1	0	o6-26i
BA1250-C589-cds60|BA1250-C589 3-deoxy-manno-octulosonate cytidylyltransferase	7.6545	0	0	i
BA1250-C589-cds61|BA1250-C589 prephenate dehydratase	7.5256	0	0	i
BA1250-C589-cds62|BA1250-C589 DNA polymerase III, subunit gamma and tau	5.9312	0	0	i
BA1250-C589-cds63|BA1250-C589 30S ribosomal protein S21	5.9762	0	0	i
BA1250-C589-cds64|BA1250-C589 recombination protein RecR	8.1899	0	0	i
BA1250-C589-cds65|BA1250-C589 acetyl-CoA carboxylase carboxyl transferase subunit alpha	9.2986	1	0	i346-362o
BA1250-C589-cds66|BA1250-C589 preprotein translocase subunit SecA	8.896	0	0	i
BA1250-C589-cds67|BA1250-C589 bifunctional ornithine acetyltransferase/N-acetylglutamate synthase	10.02	0	0	i
BA1250-C589-cds68|BA1250-C589 hypothetical protein CK535_04205	9.8414	0	0	i
BA1250-C589-cds69|BA1250-C589 bifunctional 3-demethylubiquinol 3-O-methyltransferase/2-polyprenyl-6-hydroxyphenol methylase	10.165	0	0	i
BA1250-C589-cds70|BA1250-C589 aspartate kinase	10.4812	0	0	i
BA1250-C589-cds71|BA1250-C589 4-hydroxy-3-methylbut-2-en-1-yl diphosphate synthase	8.8352	0	0	i
BA1250-C589-cds72|BA1250-C589 peptide chain release factor 1	6.4362	0	0	i
BA1250-C589-cds73|BA1250-C589 protein-(glutamine-N5) methyltransferase, release factor-specific	10.2247	0	0	i
BA1250-C589-cds74|BA1250-C589 hypothetical protein CK535_04175	7.6856	0	0	i
BA1250-C589-cds75|BA1250-C589 peptidase M23	10.1218	1	0	o15-34i
BA1250-C589-cds76|BA1250-C589 cell wall-associated hydrolase	8.4925	0	Y	n2-10c18/19o
BA1250-C589-cds77|BA1250-C589	10.2172	0	0	i
BA1250-C974-cds1|BA1250-C974	8.5403	0	0	i
BA1250-C974-cds2|BA1250-C974 spermidine/putrescine ABC transporter substrate-binding protein	5.0308	0	Y	n7-18c23/24o
BA1250-C974-cds3|BA1250-C974 polyamine ABC transporter substrate-binding protein	9.7903	6	0	i27-46o201-220i227-245o282-304i330-355o382-403i
BA1250-C974-cds4|BA1250-C974 polyamine ABC transporter permease	10.0836	6	0	i21-41o85-106i118-141o153-175i205-230o250-272i
BA1250-C974-cds5|BA1250-C974 D-2-hydroxyacid dehydrogenase	10.3121	0	0	i
BA1250-C974-cds6|BA1250-C974 peptidylprolyl isomerase	7.246	1	0	i12-32o
BA1250-C974-cds7|BA1250-C974 hypothetical protein CK535_00785	8.7843	0	Y	n6-14c19/20o
BA1250-C974-cds8|BA1250-C974 agmatinase	6.5133	0	0	i
BA1250-C974-cds9|BA1250-C974 aldehyde dehydrogenase family protein	7.9085	0	0	i
BA1250-C974-cds10|BA1250-C974 hypothetical protein CK535_00770	7.9918	0	Y	n5-16c21/22o
BA1250-C974-cds11|BA1250-C974 lactam utilization protein LamB	6.7811	0	0	i
BA1250-C974-cds12|BA1250-C974 allophanate hydrolase	7.2838	0	0	i
BA1250-C974-cds13|BA1250-C974 allophanate hydrolase	9.1572	0	0	i
BA1250-C974-cds14|BA1250-C974 transporter	10.0722	9	Y	n7-18c23/24o39-58i65-89o101-118i125-145o151-170i177-195o207-228i235-256o262-282i
BA1250-C974-cds15|BA1250-C974 flavin-containing amine oxidoreductase	9.522	0	Y	n3-11c16/17o
BA1250-C974-cds16|BA1250-C974 DUF1365 domain-containing protein	9.8492	0	0	i
BA1250-C974-cds17|BA1250-C974 SAM-dependent methyltransferase	9.3925	0	0	i
BA1250-C974-cds18|BA1250-C974 hypothetical protein CK535_00730	9.9805	0	Y	n9-19c23/24o
BA1250-C974-cds19|BA1250-C974 short-chain dehydrogenase	10.0354	1	0	o224-243i
BA1250-C974-cds20|BA1250-C974 TspO protein	10.1954	5	0	i12-34o54-75i82-102o108-127i139-160o
BA1250-C974-cds21|BA1250-C974 FAD-dependent oxidoreductase	7.1646	0	0	i
BA1250-C974-cds22|BA1250-C974 hypothetical protein CK535_00710	7.9497	0	0	i
BA1250-C974-cds23|BA1250-C974 formate dehydrogenase subunit alpha	7.0571	0	0	i
BA1250-C974-cds24|BA1250-C974 formate dehydrogenase	7.841	0	0	i
BA1250-C974-cds25|BA1250-C974 formate dehydrogenase family accessory protein FdhD	8.7779	0	0	i
BA1250-C974-cds26|BA1250-C974 iron-sulfur cluster assembly scaffold protein	9.0476	0	0	i
BA1250-C974-cds27|BA1250-C974 molybdenum cofactor guanylyltransferase	9.8038	0	0	i
BA1250-C974-cds28|BA1250-C974 molybdopterin molybdenumtransferase MoeA	10.7572	0	0	i
BA1250-C974-cds29|BA1250-C974 EamA family transporter	8.4403	10	0	i9-30o42-60i72-94o100-120i127-145o151-173i185-208o214-233i245-265o271-290i
BA1250-C974-cds30|BA1250-C974 creatininase	6.1997	0	0	i
BA1250-C974-cds31|BA1250-C974 serine/threonine protein kinase	6.2518	0	0	i
BA1250-C974-cds32|BA1250-C974 sulfurase	10.639	0	0	i
BA1250-C974-cds33|BA1250-C974 hypothetical protein CK535_00655	8.4574	0	0	i
BA1250-C974-cds34|BA1250-C974 deoxyribodipyrimidine photolyase	8.6664	0	0	i
BA1250-C974-cds35|BA1250-C974 oxidoreductase	9.1433	0	Y	n4-14c19/20o
BA1250-C974-cds36|BA1250-C974 phytanoyl-CoA dioxygenase	7.2883	0	0	i
BA1250-C974-cds37|BA1250-C974 cytochrome C oxidase Cbb3	7.7555	0	Y	n4-16c21/22o
BA1250-C974-cds38|BA1250-C974 fasciclin	5.0201	0	0	i
BA1250-C974-cds39|BA1250-C974 6-phosphogluconate dehydrogenase	9.1408	0	0	i
BA1250-C974-cds40|BA1250-C974	10.4823	1	0	o6-23i
BA1250-C974-cds41|BA1250-C974 histidine kinase	9.0463	0	0	i
BA1250-C974-cds42|BA1250-C974 cupin	5.1732	0	0	i
BA1250-C974-cds43|BA1250-C974 hypothetical protein CK535_00610	9.7987	4	0	i5-22o28-48i60-80o86-105i
BA1250-C974-cds44|BA1250-C974 oxidase	8.8821	3	0	o16-33i40-60o103-123i
BA1250-C974-cds45|BA1250-C974 aminomethyltransferase	7.4458	0	0	i
BA1250-C974-cds46|BA1250-C974 YajQ family cyclic di-GMP-binding protein	9.9694	0	0	i
BA1250-C974-cds47|BA1250-C974 MFS transporter	9.4391	11	Y	n8-18c23/24o39-57i69-92o98-119i131-152o158-178i199-226o232-253i265-283o298-319i331-357o363-382i
BA1250-C974-cds48|BA1250-C974 EamA family transporter	9.604	10	0	i12-33o39-58i70-91o97-118i125-142o154-171i183-202o208-227i239-256o262-281i
BA1250-C974-cds49|BA1250-C974 glutathione synthase	10.5434	0	0	i
BA1250-C974-cds50|BA1250-C974 glutamate--cysteine ligase	8.9108	0	0	i
BA1250-C974-cds51|BA1250-C974 amidophosphoribosyltransferase	8.9448	0	0	i
BA1250-C974-cds52|BA1250-C974 colicin V production protein	5.9031	4	0	o16-38i45-62o74-95i107-135o
BA1250-C974-cds53|BA1250-C974 hypothetical protein CK535_04705	5.3005	12	0	i16-32o235-254i261-281o287-306i338-357o363-386i418-437o638-656i663-685o691-711i732-755o761-789i
BA1250-C974-cds54|BA1250-C974 replicative DNA helicase	5.7686	0	0	i
BA1250-C974-cds55|BA1250-C974 50S ribosomal protein L9	10.1189	0	0	i
BA1250-C974-cds56|BA1250-C974 30S ribosomal protein S18	11.6837	0	0	i
BA1250-C974-cds57|BA1250-C974 30S ribosomal protein S6	9.7861	0	0	i
BA1250-C974-cds58|BA1250-C974	9.4597	0	0	i
BA1250-C974-cds59|BA1250-C974 3-oxoacyl-	9.839	0	0	i
BA1250-C974-cds60|BA1250-C974 acyl carrier protein	3.7388	0	0	i
BA1250-C974-cds61|BA1250-C974 guanylate kinase	9.4976	0	0	i
BA1250-C974-cds62|BA1250-C974 ribosomal RNA small subunit methyltransferase A	10.1688	0	0	i
BA1250-C974-cds63|BA1250-C974 4-hydroxythreonine-4-phosphate dehydrogenase	10.4139	0	0	i
BA1250-C974-cds64|BA1250-C974	4.5446	0	0	i
BA1250-C1210-cds1|BA1250-C1210 transcriptional regulator	10.0812	0	0	i
BA1250-C1210-cds2|BA1250-C1210 valine--tRNA ligase	9.1119	1	0	o476-494i
BA1250-C1210-cds3|BA1250-C1210 dihydroxy-acid dehydratase	10.0711	0	0	i
BA1250-C1210-cds4|BA1250-C1210 mannose-6-phosphate isomerase	10.644	0	0	i
BA1250-C1210-cds5|BA1250-C1210 two-component sensor histidine kinase	8.9904	0	Y	n6-16c21/22o
BA1250-C1210-cds6|BA1250-C1210 phosphate-binding protein	6.7811	0	Y	n4-14c22/23o
BA1250-C1210-cds7|BA1250-C1210 phosphate ABC transporter permease subunit PstC	9.7391	9	0	o6-24i44-63o127-145i165-186o232-253i273-293o313-340i361-382o430-450i
BA1250-C1210-cds8|BA1250-C1210 phosphate ABC transporter, permease protein PstA	9.1646	6	0	i20-43o204-229i249-271o277-299i349-368o395-414i
BA1250-C1210-cds9|BA1250-C1210 phosphate ABC transporter ATP-binding protein	6.518	0	0	i
BA1250-C1210-cds10|BA1250-C1210 phosphate transport system regulatory protein PhoU	4.7763	0	0	i
BA1250-C1210-cds11|BA1250-C1210 phosphate regulon transcriptional regulatory protein PhoB	9.1914	0	0	i
BA1250-C1210-cds12|BA1250-C1210 hypothetical protein CK535_05765	10.9926	0	0	i
BA1250-C1210-cds13|BA1250-C1210 RNA degradosome polyphosphate kinase	10.1605	0	0	i
BA1250-C1210-cds14|BA1250-C1210 hypothetical protein CK535_05755	9.8474	0	0	i
BA1250-C1210-cds15|BA1250-C1210 hypothetical protein CK535_05750	10.8777	2	0	i12-33o53-73i
BA1250-C1210-cds16|BA1250-C1210 exodeoxyribonuclease III	9.5004	0	0	i
BA1250-C1210-cds17|BA1250-C1210 iron-sulfur cluster assembly accessory protein	6.5332	0	0	i
BA1250-C1210-cds18|BA1250-C1210 deoxyguanosinetriphosphate triphosphohydrolase	10.2965	0	0	i
BA1250-C1210-cds19|BA1250-C1210 arginine--tRNA ligase	9.2262	0	0	i
BA1250-C1210-cds20|BA1250-C1210 hypothetical protein CK535_05320	4.7575	1	0	i7-26o
BA1250-C1210-cds21|BA1250-C1210 glycosyl hydrolase	10.4911	0	0	i
BA1250-C1210-cds22|BA1250-C1210 segregation/condensation protein A	9.6323	0	0	i
BA1250-C1210-cds23|BA1250-C1210 SMC-Scp complex subunit ScpB	5.056	0	0	i
BA1250-C1210-cds24|BA1250-C1210 twin-arginine translocase TatA/TatE family subunit	9.2052	0	Y	n8-19c29/30o
BA1250-C1210-cds25|BA1250-C1210 twin-arginine translocase subunit TatB	9.1789	1	0	o6-22i
BA1250-C1210-cds26|BA1250-C1210 twin-arginine translocase subunit TatC	9.2035	6	0	i21-39o78-99i111-144o164-193i205-220o226-246i
BA1250-C1210-cds27|BA1250-C1210 serine--tRNA ligase	8.7058	0	0	i
BA1250-C1210-cds28|BA1250-C1210 preprotein translocase subunit YajC	10.2502	1	0	o6-24i
BA1250-C1210-cds29|BA1250-C1210 protein translocase subunit SecD	6.0391	6	0	i7-28o356-373i380-400o406-427i455-474o480-508i
BA1250-C1210-cds30|BA1250-C1210 protein translocase subunit SecF	9.2309	6	0	i7-28o125-146i153-174o180-201i231-249o255-280i
BA1250-C1210-cds31|BA1250-C1210 hypothetical protein CK535_05265	10.1066	5	0	i12-30o42-63i84-110o130-151i177-196o
BA1250-C1210-cds32|BA1250-C1210 excinuclease ABC subunit A	8.7362	0	0	i
BA1250-C1210-cds33|BA1250-C1210 single-stranded DNA-binding protein	5.2461	0	0	i
BA1250-C1210-cds34|BA1250-C1210 DNA gyrase subunit A	10.0327	0	0	i
BA1250-C1210-cds35|BA1250-C1210 pantetheine-phosphate adenylyltransferase	10.3137	0	0	i
BA1250-C1210-cds36|BA1250-C1210 peptidylprolyl isomerase	5.7374	0	Y	n4-14c19/20o
BA1250-C1210-cds37|BA1250-C1210 tRNA guanosine(34) transglycosylase Tgt	8.6466	0	0	i
BA1250-C1210-cds38|BA1250-C1210 M48 family peptidase	8.6788	0	Y	n6-19c24/25o
BA1250-C1210-cds39|BA1250-C1210 DUF502 domain-containing protein	10.2451	2	0	i21-44o64-87i
BA1250-C1210-cds40|BA1250-C1210 ATP-dependent DNA helicase RecG	10.1392	0	0	i
BA1250-C1210-cds41|BA1250-C1210 succinate dehydrogenase assembly factor 2	8.8215	0	0	i
BA1250-C1210-cds42|BA1250-C1210	10.1167	2	0	i9-27o39-57i
BA1250-C1210-cds43|BA1250-C1210	8.6353	7	Y	n2-13c21/22o31-49i58-74o80-96i108-127o139-160i167-190o196-213i
BA1250-C1210-cds44|BA1250-C1210 lytic transglycosylase	9.0163	0	Y	n6-13c18/19o
BA1250-C1210-cds45|BA1250-C1210 hypothetical protein CK535_05355	9.5186	0	Y	n5-15c23/24o
BA1250-C1210-cds46|BA1250-C1210 D-alanyl-D-alanine carboxypeptidase	5.5941	0	Y	n4-15c19/20o
BA1250-C1210-cds47|BA1250-C1210 dTMP kinase	10.4024	0	0	i
BA1250-C1210-cds48|BA1250-C1210 DNA polymerase III	9.0353	0	0	i
BA1250-C1210-cds49|BA1250-C1210 methionine--tRNA ligase	7.3517	0	0	i
BA1250-C1210-cds50|BA1250-C1210 hydrolase TatD	7.343	0	0	i
BA1250-C1210-cds51|BA1250-C1210 MBL fold hydrolase	10.0136	0	Y	n3-14c19/20o
BA1250-C1210-cds52|BA1250-C1210 glutathione peroxidase	9.3302	0	Y	n7-18c23/24o
BA1250-C1210-cds53|BA1250-C1210 citrate transporter	9.5548	11	0	o12-40i61-84o104-129i141-159o179-197i218-238o244-264i276-294o300-320i332-351o371-395i
BA1250-C1210-cds54|BA1250-C1210 hypothetical protein CK535_05400	9.0735	1	0	i70-92o
BA1250-C1385-cds1|BA1250-C1385	8.8971	0	0	i
BA1250-C1385-cds2|BA1250-C1385 30S ribosomal protein S13	10.9578	0	0	i
BA1250-C1385-cds3|BA1250-C1385	11.0362	0	0	i
BA1250-C1385-cds4|BA1250-C1385 DNA-directed RNA polymerase subunit alpha	4.7134	0	0	i
BA1250-C1385-cds5|BA1250-C1385 50S ribosomal protein L17	11.0128	0	0	i
BA1250-C1385-cds6|BA1250-C1385 pseudouridine synthase	10.3592	0	0	i
BA1250-C1385-cds7|BA1250-C1385 octanoyltransferase	9.8557	0	0	i
BA1250-C1385-cds8|BA1250-C1385 magnesium transporter	4.5729	5	0	i298-319o325-348i369-391o397-418i430-456o
BA1250-C1385-cds9|BA1250-C1385 pantoate--beta-alanine ligase	10.8656	0	0	i
BA1250-C1385-cds10|BA1250-C1385 UTP--glucose-1-phosphate uridylyltransferase	10.5109	0	0	i
BA1250-C1385-cds11|BA1250-C1385 UDP-glucose/GDP-mannose dehydrogenase family protein	10.3495	0	Y	n3-14c20/21o
BA1250-C1385-cds12|BA1250-C1385 RidA family protein	8.4711	0	0	i
BA1250-C1385-cds13|BA1250-C1385	10.0091	0	Y	n6-17c22/23o
BA1250-C1385-cds14|BA1250-C1385 DNA topoisomerase I	9.5507	0	0	i
BA1250-C1385-cds15|BA1250-C1385 acyl-phosphate glycerol 3-phosphate acyltransferase	10.1602	5	0	o6-27i51-72o78-96i108-129o149-172i
BA1250-C1385-cds16|BA1250-C1385 dihydroorotase	8.1787	0	0	i
BA1250-C1385-cds17|BA1250-C1385 aspartate carbamoyltransferase catalytic subunit	9.1973	0	0	i
BA1250-C1385-cds18|BA1250-C1385 Holliday junction resolvase RuvX	9.6175	0	0	i
BA1250-C1385-cds19|BA1250-C1385 Asp-tRNA(Asn)/Glu-tRNA(Gln) amidotransferase GatCAB subunit C	5.2085	0	0	i
BA1250-C1385-cds20|BA1250-C1385 Asp-tRNA(Asn)/Glu-tRNA(Gln) amidotransferase GatCAB subunit A	8.5507	0	0	i
BA1250-C1385-cds21|BA1250-C1385 Asp-tRNA(Asn)/Glu-tRNA(Gln) amidotransferase GatCAB subunit B	6.9544	0	0	i
BA1250-C1385-cds22|BA1250-C1385 SAM-dependent methyltransferase	5.3918	0	0	i
BA1250-C1385-cds23|BA1250-C1385 hypothetical protein CK535_04100	10.6837	0	0	i
BA1250-C1385-cds24|BA1250-C1385 MATE family efflux transporter	9.5689	12	0	i12-32o52-73i85-108o134-152i164-185o191-211i242-262o282-302i314-336o356-377i384-404o416-439i
BA1250-C1385-cds25|BA1250-C1385 nuclease	9.3766	0	Y	n8-20c28/29o
BA1250-C1385-cds26|BA1250-C1385 glutamate ABC transporter permease	10.3089	5	Y	n4-11c16/17o40-66i78-99o105-124i171-194o214-233i
BA1250-C1385-cds27|BA1250-C1385 cyclohexadienyl dehydratase	8.6339	0	Y	n4-15c19/20o
BA1250-C1385-cds28|BA1250-C1385 sarcosine oxidase subunit gamma	8.2154	0	0	i
BA1250-C1385-cds29|BA1250-C1385 sarcosine oxidase subunit alpha	8.7298	0	0	i
BA1250-C1385-cds30|BA1250-C1385 sarcosine oxidase subunit delta	8.4992	0	0	i
BA1250-C1385-cds31|BA1250-C1385 sarcosine oxidase subunit beta	8.9367	0	0	i
BA1250-C1385-cds32|BA1250-C1385 urea ABC transporter substrate-binding protein	6.1289	0	Y	n7-18c24/25o
BA1250-C1385-cds33|BA1250-C1385 branched-chain amino acid ABC transporter permease	9.7283	6	Y	n14-29c40/41o64-84i96-117o137-156i185-205o217-241i253-275o
BA1250-C1385-cds34|BA1250-C1385 ABC transporter permease	9.8651	10	0	i12-30o36-56i63-80o86-108i115-132o174-192i223-240o246-265i272-290o296-320i
BA1250-C1385-cds35|BA1250-C1385 ABC transporter ATP-binding protein	5.7105	0	0	i
BA1250-C1385-cds36|BA1250-C1385 ABC transporter ATP-binding protein	10.1581	0	0	i
BA1250-C1385-cds37|BA1250-C1385 acetamidase	6.3679	0	0	i
BA1250-C1385-cds38|BA1250-C1385 lytic transglycosylase	9.9971	0	Y	n6-17c25/26o
BA1250-C1385-cds39|BA1250-C1385 4-hydroxy-tetrahydrodipicolinate synthase	8.5735	0	0	i
BA1250-C1385-cds40|BA1250-C1385 SsrA-binding protein	10.7793	0	0	i
BA1250-C1385-cds41|BA1250-C1385 2-amino-4-hydroxy-6- hydroxymethyldihydropteridine diphosphokinase	10.1561	0	0	i
BA1250-C1385-cds42|BA1250-C1385 GTP pyrophosphokinase	9.9028	0	0	i
BA1250-C1385-cds43|BA1250-C1385 orotate phosphoribosyltransferase	10.8209	0	0	i
BA1250-C1385-cds44|BA1250-C1385 pyridoxine 5'-phosphate synthase	9.8098	0	0	i
BA1250-C1385-cds45|BA1250-C1385 holo-	10.9601	0	0	i
BA1250-C1385-cds46|BA1250-C1385 signal peptidase I	10.0487	1	0	i12-34o
BA1250-C1385-cds47|BA1250-C1385 ribonuclease III	9.9492	0	0	i
BA1250-C1385-cds48|BA1250-C1385 DNA repair protein RecO	9.7553	0	0	i
BA1250-C1385-cds49|BA1250-C1385 porphobilinogen synthase	9.8178	0	0	i
BA1250-C1385-cds50|BA1250-C1385 peptide-aspartate beta-dioxygenase	7.7522	0	0	i
BA1250-C1385-cds51|BA1250-C1385 ribose 5-phosphate isomerase B	10.779	0	0	i
BA1250-C1385-cds52|BA1250-C1385 serine hydroxymethyltransferase	8.4155	0	0	i
BA1250-C1385-cds53|BA1250-C1385 transcriptional regulator NrdR	10.1502	0	0	i
BA1250-C1385-cds54|BA1250-C1385 bifunctional diaminohydroxyphosphoribosylaminopyrimidine deaminase/5-amino-6-(5-phosphoribosylamino)uracil reductase RibD	10.8699	0	Y	n18-25c30/31o
BA1250-C1385-cds55|BA1250-C1385 riboflavin synthase	10.504	0	0	i
BA1250-C1385-cds56|BA1250-C1385	10.5737	0	0	i
BA1250-C1622-cds1|BA1250-C1622 spermidine/putrescine ABC transporter ATP-binding protein	8.4182	0	0	i
BA1250-C1622-cds2|BA1250-C1622 EamA family transporter	9.7888	9	Y	n7-18c23/24o33-50i57-75o87-107i116-133o139-159i171-191o203-227i239-256o262-279i
BA1250-C1622-cds3|BA1250-C1622 hypothetical protein CK535_00825	7.0785	0	0	i
BA1250-C1622-cds4|BA1250-C1622 hypothetical protein CK535_00830	9.8624	0	0	i12-32o38-56i68-87o93-112i124-141o153-172i184-201o227-246i258-276o282-300i
BA1250-C1622-cds5|BA1250-C1622 hypothetical protein CK535_00835	9.7926	0	0	i7-28o34-54i74-92o98-114i119-140o146-165i177-198o204-221i233-253o259-277i
BA1250-C1622-cds6|BA1250-C1622 nucleotide pyrophosphohydrolase	10.3597	0	0	i
BA1250-C1622-cds7|BA1250-C1622 23S rRNA (adenine(2030)-N(6))-methyltransferase RlmJ	10.0501	0	0	i
BA1250-C1622-cds8|BA1250-C1622 LLM class flavin-dependent oxidoreductase	6.9221	0	0	i
BA1250-C1622-cds9|BA1250-C1622 peptide synthetase	9.3503	0	0	i
BA1250-C1622-cds10|BA1250-C1622 alpha/beta hydrolase	8.9084	0	0	i
BA1250-C1622-cds11|BA1250-C1622 carnitine dehydratase	8.2603	0	0	i
BA1250-C1622-cds12|BA1250-C1622 branched-chain amino acid ABC transporter substrate-binding protein	4.7154	0	Y	n4-14c21/22o
BA1250-C1622-cds13|BA1250-C1622 hypothetical protein CK535_00875	9.5786	8	0	o12-30i42-67o79-98i105-125o145-163i175-195o201-221i233-251o
BA1250-C1622-cds14|BA1250-C1622 branched-chain amino acid ABC transporter permease	9.8299	12	0	i7-24o30-49i56-77o83-105i117-135o155-179i191-207o274-295i329-348o360-380i387-407o427-443i
BA1250-C1622-cds15|BA1250-C1622 branched-chain amino acid ABC transporter permease	9.5302	9	0	o20-39i51-71o77-99i111-132o162-186i215-236o242-261i268-285o305-325i
BA1250-C1622-cds16|BA1250-C1622 ABC transporter ATP-binding protein	5.4223	0	0	i
BA1250-C1622-cds17|BA1250-C1622 ABC transporter ATP-binding protein	6.2959	0	0	i
BA1250-C1622-cds18|BA1250-C1622 pyrroline-5-carboxylate reductase	10.9025	0	0	i
BA1250-C1622-cds19|BA1250-C1622 protein CsiD	8.4496	0	0	i
BA1250-C1622-cds20|BA1250-C1622 branched-chain amino acid transporter	10.295	4	0	o6-27i39-62o68-84i89-106o
BA1250-C1622-cds21|BA1250-C1622 hypothetical protein CK535_00915	9.2404	6	0	i21-40o60-83i104-121o136-159i166-185o191-208i
BA1250-C1622-cds22|BA1250-C1622 TIGR03643 family protein	11.0855	0	0	i
BA1250-C1622-cds23|BA1250-C1622 glutaredoxin 3	8.1987	0	0	i
BA1250-C1622-cds24|BA1250-C1622 peptide-methionine (R)-S-oxide reductase	7.4194	0	0	i
BA1250-C1622-cds25|BA1250-C1622 hydroxyacid dehydrogenase	5.0119	0	0	i
BA1250-C1622-cds26|BA1250-C1622 hypothetical protein CK535_00940	9.7374	10	0	i7-30o42-61i73-93o99-119i126-148o160-177i189-207o219-241i253-271o277-294i
BA1250-C1622-cds27|BA1250-C1622 amino acid dehydrogenase	9.414	0	0	i
BA1250-C1622-cds28|BA1250-C1622 rod shape-determining protein RodA	9.7832	10	0	i20-42o54-73i80-99o111-132i144-161o167-183i190-209o269-290i311-338o344-365i
BA1250-C1622-cds29|BA1250-C1622 penicillin-binding protein 2	9.5639	1	0	i20-37o
BA1250-C1622-cds30|BA1250-C1622	9.3542	5	0	o6-27i34-54o74-98i110-132o138-159i
BA1250-C1622-cds31|BA1250-C1622 rod shape-determining protein MreC	9.3962	1	0	i25-43o
BA1250-C1622-cds32|BA1250-C1622 rod shape-determining protein	5.3016	0	0	i
BA1250-C1622-cds33|BA1250-C1622 2-isopropylmalate synthase	6.9855	0	0	i
BA1250-C1622-cds34|BA1250-C1622 ketol-acid reductoisomerase	7.2493	0	0	i
BA1250-C1622-cds35|BA1250-C1622 acetolactate synthase small subunit	10.7758	0	0	i
BA1250-C1622-cds36|BA1250-C1622 acetolactate synthase 3 large subunit	9.1393	0	0	i
BA1250-C1622-cds37|BA1250-C1622 tRNA (adenosine(37)-N6)-dimethylallyltransferase MiaA	10.7472	0	0	i
BA1250-C1622-cds38|BA1250-C1622 serine protease	5.446	0	Y	n6-16c21/22o
BA1250-C1622-cds39|BA1250-C1622 ubiquitin-binding protein	9.9663	2	0	o6-22i43-59o
BA1250-C1622-cds40|BA1250-C1622 protease modulator HflC	10.1579	1	0	o6-25i
BA1250-C1622-cds41|BA1250-C1622 FtsH protease activity modulator HflK	4.9798	1	0	o60-80i
BA1250-C1622-cds42|BA1250-C1622 ATP-binding protein	8.6089	0	0	i
BA1250-C1622-cds43|BA1250-C1622 thymidylate synthase (FAD)	9.1601	0	0	i
BA1250-C1622-cds44|BA1250-C1622 hypothetical protein CK535_01035	8.2006	0	0	i
BA1250-C1622-cds45|BA1250-C1622 pyruvate, phosphate dikinase	9.7104	0	0	i
BA1250-C1622-cds46|BA1250-C1622 glycine--tRNA ligase subunit beta	9.752	0	0	i
BA1250-C1622-cds47|BA1250-C1622	6.5157	0	0	i
BA1250-C1743-cds1|BA1250-C1743	4.5861	0	Y	n4-14c21/22o
BA1250-C1743-cds2|BA1250-C1743 cyclic pyranopterin monophosphate synthase MoaC	9.4167	0	0	i
BA1250-C1743-cds3|BA1250-C1743 GTP 3',8-cyclase MoaA	9.6284	0	0	i
BA1250-C1743-cds4|BA1250-C1743 hypothetical protein CK535_04370	10.4849	0	0	i
BA1250-C1743-cds5|BA1250-C1743 hypothetical protein CK535_04375	6.6196	0	0	i
BA1250-C1743-cds6|BA1250-C1743 dihydrodipicolinate synthase family protein	6.3057	0	0	i
BA1250-C1743-cds7|BA1250-C1743 ABC transporter	10.0564	5	0	i7-25o56-83i95-120o126-145i221-243o
BA1250-C1743-cds8|BA1250-C1743 nitrate/sulfonate/bicarbonate ABC transporter ATP-binding protein	6.6882	0	0	i
BA1250-C1743-cds9|BA1250-C1743 hypothetical protein CK535_04395	6.526	0	Y	n11-19c24/25o
BA1250-C1743-cds10|BA1250-C1743 hypothetical protein CK535_04400	9.9808	0	0	i
BA1250-C1743-cds11|BA1250-C1743 oxidoreductase	9.1222	0	0	i
BA1250-C1743-cds12|BA1250-C1743 amidohydrolase	10.0613	0	0	i
BA1250-C1743-cds13|BA1250-C1743 short-chain dehydrogenase	9.0623	0	0	i
BA1250-C1743-cds14|BA1250-C1743 ABC transporter substrate-binding protein	6.3645	0	Y	n4-14c22/23o
BA1250-C1743-cds15|BA1250-C1743 sugar ABC transporter permease	8.8343	9	0	o24-42i54-73o79-96i116-139o145-166i187-208o241-263i275-297o317-334i
BA1250-C1743-cds16|BA1250-C1743 sugar ABC transporter ATP-binding protein	7.5071	0	0	i
BA1250-C1743-cds17|BA1250-C1743 inositol 2-dehydrogenase	8.9271	0	0	i
BA1250-C1743-cds18|BA1250-C1743 galactonate dehydratase	7.908	0	0	i
BA1250-C1743-cds19|BA1250-C1743 myo-inosose-2 dehydratase	6.1069	0	0	i
BA1250-C1743-cds20|BA1250-C1743 hydroxyacid dehydrogenase	8.6881	0	0	i
BA1250-C1743-cds21|BA1250-C1743 2,4-dihydroxyhept-2-ene-1,7-dioic acid aldolase	6.9349	0	0	i
BA1250-C1743-cds22|BA1250-C1743 NAD-dependent succinate-semialdehyde dehydrogenase	8.5036	0	0	i
BA1250-C1743-cds23|BA1250-C1743 3D-(3,5/4)-trihydroxycyclohexane-1,2-dione acylhydrolase (decyclizing)	8.4217	0	Y	n6-13c18/19o
BA1250-C1743-cds24|BA1250-C1743 oxidoreductase	10.2361	0	0	i
BA1250-C1743-cds25|BA1250-C1743 hydroxyacid dehydrogenase	10.3367	0	0	i
BA1250-C1743-cds26|BA1250-C1743 ABC transporter ATP-binding protein	9.2508	0	0	i
BA1250-C1743-cds27|BA1250-C1743 sugar ABC transporter permease	9.1031	7	0	o22-40i61-94o100-125i181-200o229-249i270-298o310-329i
BA1250-C1743-cds28|BA1250-C1743 LacI family transcriptional regulator	5.0001	0	Y	n7-18c27/28o
BA1250-C1743-cds29|BA1250-C1743 ribose ABC transporter	6.26	0	0	i
BA1250-C1743-cds30|BA1250-C1743 ribokinase	6.798	0	0	i
BA1250-C1743-cds31|BA1250-C1743 L-glyceraldehyde 3-phosphate reductase	10.3036	0	0	i
BA1250-C1743-cds32|BA1250-C1743 3-oxoacyl-ACP reductase	8.2913	0	0	i
BA1250-C1743-cds33|BA1250-C1743 transcriptional regulator	7.1011	0	0	i
BA1250-C1743-cds34|BA1250-C1743 3-oxoacyl-ACP reductase	6.2845	0	0	i
BA1250-C1743-cds35|BA1250-C1743 galactose mutarotase	10.6882	0	0	i
BA1250-C1743-cds36|BA1250-C1743	8.0593	0	0	i
BA1250-C1743-cds37|BA1250-C1743	10.4926	1	0	o12-33i
BA1250-C1743-cds38|BA1250-C1743 FAD-dependent oxidoreductase	8.8699	0	0	i
BA1250-C1743-cds39|BA1250-C1743 enamine deaminase RidA	7.5046	0	0	i
BA1250-C1743-cds40|BA1250-C1743 fimbrial assembly protein FimA	8.7621	0	0	i
BA1250-C1743-cds41|BA1250-C1743 acetylornithine deacetylase	7.0926	0	0	i
BA1250-C1743-cds42|BA1250-C1743 sodium:solute symporter	10.008	13	0	o6-26i47-67o73-98i127-153o159-176i188-208o228-249i270-294o314-336i362-378o384-403i415-434o454-475i
BA1250-C1743-cds43|BA1250-C1743 multidrug ABC transporter ATP-binding protein	9.1407	0	0	i
BA1250-C1743-cds44|BA1250-C1743 sugar ABC transporter permease	7.3229	8	0	i27-49o61-84i91-111o117-135i142-163o169-190i202-219o225-247i
BA1250-C1743-cds45|BA1250-C1743 isocitrate lyase	7.0116	0	0	i
BA1250-C1743-cds46|BA1250-C1743	6.2351	0	0	i
BA1250-C1743-cds47|BA1250-C1743 XRE family transcriptional regulator	8.6097	0	0	i
BA1250-C1743-cds48|BA1250-C1743	11.7511	0	Y	n2-13c18/19o
BA1250-C1999-cds1|BA1250-C1999 phosphate starvation-inducible protein PhoH	9.5788	3	Y	n8-18c23/24o33-51i63-82o94-112i
BA1250-C1999-cds2|BA1250-C1999 hypothetical protein CK535_05000	10.0868	3	0	i30-51o57-78i99-119o
BA1250-C1999-cds3|BA1250-C1999 ABC transporter	9.6123	0	0	i28-48o266-291i312-335o355-377i408-427o433-460i481-503o718-744i765-790o810-828i
BA1250-C1999-cds4|BA1250-C1999 ABC transporter ATP-binding protein	9.8898	0	0	i
BA1250-C1999-cds5|BA1250-C1999 arylesterase	6.1058	0	0	i
BA1250-C1999-cds6|BA1250-C1999 aminoacetone oxidase family FAD-binding enzyme	9.6511	0	Y	n7-18c23/24o
BA1250-C1999-cds7|BA1250-C1999 2-hydroxy-6-oxo-2,4-heptadienoate hydrolase	6.5561	0	Y	n8-16c20/21o
BA1250-C1999-cds8|BA1250-C1999	4.9444	0	0	i
BA1250-C1999-cds9|BA1250-C1999 hypothetical protein CK535_04965	9.3181	0	Y	n4-15c20/21o
BA1250-C1999-cds10|BA1250-C1999 acetyl-CoA C-acyltransferase	9.8833	0	0	i
BA1250-C1999-cds11|BA1250-C1999 acetoacetate--CoA ligase	10.0976	0	0	i
BA1250-C1999-cds12|BA1250-C1999 phosphomannomutase/phosphoglucomutase	8.4134	0	0	i
BA1250-C1999-cds13|BA1250-C1999 ribonucleotide-diphosphate reductase subunit alpha	6.8751	0	0	i
BA1250-C1999-cds14|BA1250-C1999 ribonucleotide-diphosphate reductase subunit beta	5.8135	1	0	o167-189i
BA1250-C1999-cds15|BA1250-C1999 methyltransferase	9.216	0	0	i
BA1250-C1999-cds16|BA1250-C1999 2-methylcitrate synthase	10.2	0	0	i
BA1250-C1999-cds17|BA1250-C1999 methylisocitrate lyase	5.3467	0	0	i
BA1250-C1999-cds18|BA1250-C1999 2-methylcitrate dehydratase	10.348	0	0	i
BA1250-C1999-cds19|BA1250-C1999 HAD family hydrolase	6.0307	0	0	i
BA1250-C1999-cds20|BA1250-C1999 UDP-N-acetylglucosamine pyrophosphorylase	10.6944	0	0	i
BA1250-C1999-cds21|BA1250-C1999 glutamine--fructose-6-phosphate transaminase (isomerizing)	8.23	0	0	i
BA1250-C1999-cds22|BA1250-C1999 hypothetical protein CK535_03200	8.9308	0	0	i
BA1250-C1999-cds23|BA1250-C1999 3-deoxy-7-phosphoheptulonate synthase class II	8.5304	0	0	i
BA1250-C1999-cds24|BA1250-C1999 NAD(+) synthase	8.2337	0	0	i
BA1250-C1999-cds25|BA1250-C1999 cysteine--tRNA ligase	7.8461	0	0	i
BA1250-C1999-cds26|BA1250-C1999 citramalate synthase	8.3222	0	0	i
BA1250-C1999-cds27|BA1250-C1999 rRNA methyltransferase	10.479	0	0	i
BA1250-C1999-cds28|BA1250-C1999 30S ribosomal protein S4	10.4425	0	0	i
BA1250-C1999-cds29|BA1250-C1999 monothiol glutaredoxin, Grx4 family	5.1543	0	0	i
BA1250-C1999-cds30|BA1250-C1999 BolA family transcriptional regulator	6.8007	0	0	i
BA1250-C1999-cds31|BA1250-C1999 phosphoribosylformylglycinamidine synthase II	8.1896	0	0	i
BA1250-C1999-cds32|BA1250-C1999 phosphoribosylformylglycinamidine synthase I	8.1069	0	0	i
BA1250-C1999-cds33|BA1250-C1999 phosphoribosylformylglycinamidine synthase	8.4628	0	0	i
BA1250-C1999-cds34|BA1250-C1999 phosphoribosylaminoimidazolesuccinocarboxamide synthase	10.1878	0	0	i
BA1250-C1999-cds35|BA1250-C1999 adenylosuccinate lyase	10.174	0	0	i
BA1250-C1999-cds36|BA1250-C1999 type I methionyl aminopeptidase	6.099	0	0	i
BA1250-C1999-cds37|BA1250-C1999 DNA/RNA nuclease SfsA	10.1123	0	0	i
BA1250-C1999-cds38|BA1250-C1999 competence/damage-inducible protein A	5.8851	0	0	i
BA1250-C1999-cds39|BA1250-C1999 gamma-glutamylcyclotransferase	10.2809	0	0	i
BA1250-C1999-cds40|BA1250-C1999 MBL fold metallo-hydrolase	9.9689	0	0	i
BA1250-C1999-cds41|BA1250-C1999	9.6375	2	Y	n5-16c21/22o37-58i65-90o
BA1250-C1999-cds42|BA1250-C1999	5.0261	0	Y	n5-16c21/22o
BA1250-C2754-cds1|BA1250-C2754	9.4315	2	0	i12-34o46-62i
BA1250-C2754-cds2|BA1250-C2754 leucyl aminopeptidase	9.9295	0	0	i
BA1250-C2754-cds3|BA1250-C2754 nucleoside-diphosphate kinase	8.4276	0	0	i
BA1250-C2754-cds4|BA1250-C2754 phosphoribosylglycinamide formyltransferase	11.206	0	0	i
BA1250-C2754-cds5|BA1250-C2754 phosphoribosylformylglycinamidine cyclo-ligase	10.462	0	0	i
BA1250-C2754-cds6|BA1250-C2754 hypothetical protein CK535_04800	4.9872	1	0	i12-34o
BA1250-C2754-cds7|BA1250-C2754 DNA replication protein	9.6836	0	0	i
BA1250-C2754-cds8|BA1250-C2754 aspartate--tRNA ligase	6.6151	0	0	i
BA1250-C2754-cds9|BA1250-C2754 ribonucleotide reductase	6.8081	0	0	i
BA1250-C2754-cds10|BA1250-C2754 NADH-ubiquinone oxidoreductase	10.3717	0	0	i
BA1250-C2754-cds11|BA1250-C2754 hypothetical protein CK535_04825	9.4765	0	Y	n18-29c34/35o
BA1250-C2754-cds12|BA1250-C2754 acetyl-CoA carboxylase biotin carboxylase subunit	8.4589	0	0	i
BA1250-C2754-cds13|BA1250-C2754 acetyl-CoA carboxylase biotin carboxyl carrier protein subunit	8.9108	0	0	i
BA1250-C2754-cds14|BA1250-C2754 type II 3-dehydroquinate dehydratase	7.6048	1	0	i116-140o
BA1250-C2754-cds15|BA1250-C2754 thiamine biosynthesis protein ThiS	11.0932	0	0	i
BA1250-C2754-cds16|BA1250-C2754 thiazole synthase	10.1604	0	0	i
BA1250-C2754-cds17|BA1250-C2754 ribonuclease E/G, partial	9.7876	0	0	i
BA1250-C2754-cds18|BA1250-C2754 penicillin-binding protein	9.1675	1	0	i20-39o
BA1250-C2754-cds19|BA1250-C2754 peptide chain release factor 2	6.9128	0	0	i
BA1250-C2754-cds20|BA1250-C2754 hypothetical protein CK535_04540	9.6903	1	0	i7-28o
BA1250-C2754-cds21|BA1250-C2754 tyrosine--tRNA ligase	9.6561	0	0	i
BA1250-C2754-cds22|BA1250-C2754 anhydro-N-acetylmuramic acid kinase	8.1918	0	0	i
BA1250-C2754-cds23|BA1250-C2754 alpha/beta hydrolase	7.2872	0	0	i
BA1250-C2754-cds24|BA1250-C2754	10.3617	0	0	i
BA1250-C2754-cds25|BA1250-C2754 Fe-S cluster assembly protein SufB	8.4088	0	0	i
BA1250-C2754-cds26|BA1250-C2754 Fe-S cluster assembly ATPase SufC	9.406	0	0	i
BA1250-C2754-cds27|BA1250-C2754 Fe-S cluster assembly protein SufD	6.0796	0	0	i
BA1250-C2754-cds28|BA1250-C2754 cysteine desulfurase	7.2315	0	0	i
BA1250-C2754-cds29|BA1250-C2754 SUF system NifU family Fe-S cluster assembly protein	6.5126	0	0	i
BA1250-C2754-cds30|BA1250-C2754 SUF system Fe-S cluster assembly protein	4.1638	0	0	i
BA1250-C2754-cds31|BA1250-C2754 Fe-S cluster assembly scaffold SufA	4.7176	0	0	i
BA1250-C2754-cds32|BA1250-C2754 hypothetical protein Pelub83DRAFT_1405	10.7457	0	0	i
BA1250-C2754-cds33|BA1250-C2754 type I glutamate--ammonia ligase	6.1276	0	0	i
BA1250-C2754-cds34|BA1250-C2754 prolyl-tRNA editing protein	9.2012	0	0	i
BA1250-C2754-cds35|BA1250-C2754 EamA family transporter	10.4724	10	0	i7-26o32-56i68-90o96-116i128-146o152-171i183-202o214-232i244-264o270-287i
BA1250-C2754-cds36|BA1250-C2754 hypothetical protein CK535_04615	10.8263	0	0	i
BA1250-C2754-cds37|BA1250-C2754 hypothetical protein CK535_04620	10.2217	7	Y	n3-14c19/20o35-57i69-87o93-111i132-156o168-188i200-219o225-244i
BA1250-C2754-cds38|BA1250-C2754 molybdenum cofactor biosynthesis protein	6.9327	0	0	i
BA1250-C2754-cds39|BA1250-C2754 hypothetical protein CK535_04630	8.6983	0	0	i
BA1250-C2754-cds40|BA1250-C2754 carbon monoxide dehydrogenase	9.9673	1	0	i166-182o
BA1250-C2959-cds1|BA1250-C2959 hypothetical protein CK535_02580	9.1738	0	Y	n11-22c27/28o
BA1250-C2959-cds2|BA1250-C2959 leucine--tRNA ligase	8.5738	0	0	i
BA1250-C2959-cds3|BA1250-C2959 hypothetical protein CK535_02590	10.2227	0	Y	n5-12c17/18o
BA1250-C2959-cds4|BA1250-C2959 DNA-directed DNA polymerase III subunit delta	9.2549	0	0	i
BA1250-C2959-cds5|BA1250-C2959 chromosome partitioning protein ParB	10.1639	0	0	i
BA1250-C2959-cds6|BA1250-C2959 chromosome partitioning protein ParA	5.8902	0	0	i
BA1250-C2959-cds7|BA1250-C2959 16S rRNA (guanine(527)-N(7))-methyltransferase RsmG	9.9849	0	0	i
BA1250-C2959-cds8|BA1250-C2959 tRNA uridine-5-carboxymethylaminomethyl(34) synthesis enzyme MnmG	9.1318	0	0	i
BA1250-C2959-cds9|BA1250-C2959 tRNA uridine-5-carboxymethylaminomethyl(34) synthesis GTPase MnmE	5.7907	0	0	i
BA1250-C2959-cds10|BA1250-C2959 transcription termination factor Rho	6.8332	0	0	i
BA1250-C2959-cds11|BA1250-C2959 TIGR00701 family protein	10.1064	4	0	o12-31i52-77o83-102i123-141o
BA1250-C2959-cds12|BA1250-C2959 ferrochelatase	8.975	0	0	i
BA1250-C2959-cds13|BA1250-C2959 uroporphyrinogen decarboxylase	10.089	0	0	i
BA1250-C2959-cds14|BA1250-C2959 phosphoenolpyruvate synthase regulatory protein	9.4166	0	0	i
BA1250-C2959-cds15|BA1250-C2959 septum formation inhibitor Maf	8.9575	0	0	i
BA1250-C2959-cds16|BA1250-C2959 shikimate dehydrogenase	10.2412	0	0	i
BA1250-C2959-cds17|BA1250-C2959 dephospho-CoA kinase	11.0289	0	0	i
BA1250-C2959-cds18|BA1250-C2959 DNA polymerase III subunit epsilon	9.3485	0	0	i
BA1250-C2959-cds19|BA1250-C2959 protein-export protein SecB	8.91	0	0	i
BA1250-C2959-cds20|BA1250-C2959 hypothetical protein CK535_02675	9.6746	3	0	o6-22i29-46o79-100i
BA1250-C2959-cds21|BA1250-C2959 translocase	9.4436	1	0	o6-24i
BA1250-C2959-cds22|BA1250-C2959 DNA mismatch repair protein MutS	10.3564	0	0	i
BA1250-C2959-cds23|BA1250-C2959 HslU--HslV peptidase ATPase subunit	6.8551	0	0	i
BA1250-C2959-cds24|BA1250-C2959 HslU--HslV peptidase proteolytic subunit	8.4482	0	0	i
BA1250-C2959-cds25|BA1250-C2959 imidazoleglycerol-phosphate dehydratase	9.7224	0	0	i
BA1250-C2959-cds26|BA1250-C2959 imidazole glycerol phosphate synthase subunit HisH	8.0605	0	0	i
BA1250-C2959-cds27|BA1250-C2959 1-(5-phosphoribosyl)-5-	8.7285	0	0	i
BA1250-C2959-cds28|BA1250-C2959 imidazole glycerol phosphate synthase subunit HisF	7.3392	0	0	i
BA1250-C2959-cds29|BA1250-C2959 phosphoribosyl-ATP diphosphatase	5.201	0	0	i
BA1250-C2959-cds30|BA1250-C2959 CoA ester lyase	8.4222	0	0	i
BA1250-C2959-cds31|BA1250-C2959 ADP-forming succinate--CoA ligase subunit beta	6.7963	0	0	i
BA1250-C2959-cds32|BA1250-C2959 succinate--CoA ligase subunit alpha	9.2632	0	0	i
BA1250-C2959-cds33|BA1250-C2959 histidine triad nucleotide-binding protein	7.7178	0	0	i
BA1250-C2959-cds34|BA1250-C2959 GNAT family N-acetyltransferase	9.506	0	0	i
BA1250-C2959-cds35|BA1250-C2959 cell envelope biogenesis protein LolA	8.1227	0	Y	n4-14c19/20o
BA1250-C2959-cds36|BA1250-C2959 DNA translocase FtsK	8.8061	4	0	i21-40o69-93i105-123o157-178i
BA1250-C2959-cds37|BA1250-C2959 ubiquinone biosynthesis protein UbiB	10.0695	0	Y	n18-28c33/34o
BA1250-C2959-cds38|BA1250-C2959 ATP-dependent protease	8.4175	0	0	i
BA1250-C2959-cds39|BA1250-C2959 sulfotransferase	10.1871	0	0	i
BA1250-C3585-cds1|BA1250-C3585	6.2483	1	0	i21-39o
BA1250-C3585-cds2|BA1250-C3585 chaperonin GroEL	4.8745	0	0	i
BA1250-C3585-cds3|BA1250-C3585 co-chaperone GroES	5.907	0	0	i
BA1250-C3585-cds4|BA1250-C3585 TIGR01459 family HAD-type hydrolase	9.9688	0	0	i
BA1250-C3585-cds5|BA1250-C3585 riboflavin biosynthesis protein RibF	11.1388	0	0	i
BA1250-C3585-cds6|BA1250-C3585 isoleucine--tRNA ligase	8.6068	0	0	i
BA1250-C3585-cds7|BA1250-C3585 signal peptidase II	7.499	4	0	i12-32o70-91i98-120o132-154i
BA1250-C3585-cds8|BA1250-C3585 hypothetical protein CK535_03900	8.1974	0	Y	n7-17c21/22o
BA1250-C3585-cds9|BA1250-C3585 glucose-6-phosphate isomerase	10.7521	0	0	i
BA1250-C3585-cds10|BA1250-C3585 16S rRNA (guanine(966)-N(2))-methyltransferase RsmD	10.3456	0	0	i
BA1250-C3585-cds11|BA1250-C3585 phosphoribosylamine--glycine ligase	10.1884	0	0	i
BA1250-C3585-cds12|BA1250-C3585 DUF2093 domain-containing protein	8.9871	0	0	i
BA1250-C3585-cds13|BA1250-C3585 lipid A biosynthesis acyltransferase	10.6279	1	0	o6-23i
BA1250-C3585-cds14|BA1250-C3585 tetraacyldisaccharide 4'-kinase	9.6722	1	0	o16-34i
BA1250-C3585-cds15|BA1250-C3585 3-deoxy-D-manno-octulosonic acid transferase	10.6742	2	0	o6-25i46-69o
BA1250-C3585-cds16|BA1250-C3585 ABC transporter permease	9.7644	6	0	i21-43o58-80i123-142o148-174i242-264o276-293i
BA1250-C3585-cds17|BA1250-C3585 4-hydroxybenzoate octaprenyltransferase	9.508	8	Y	n17-28c33/34o43-68i89-109o115-133i142-159o165-184i212-230o236-256i268-285o
BA1250-C3585-cds18|BA1250-C3585 hypothetical protein CK535_03850	8.2444	3	0	o6-24i63-85o91-112i
BA1250-C3585-cds19|BA1250-C3585 quinone oxidoreductase	10.347	0	0	i
BA1250-C3585-cds20|BA1250-C3585 hypothetical protein CK535_03840	6.8738	0	0	i
BA1250-C3585-cds21|BA1250-C3585	8.6082	0	0	i
BA1250-C3585-cds22|BA1250-C3585 transcriptional regulator	11.1723	0	0	i
BA1250-C3585-cds23|BA1250-C3585 RNA methyltransferase	10.2432	0	0	i
BA1250-C3585-cds24|BA1250-C3585 cytochrome c oxidase subunit II	9.2048	2	Y	n4-14c19/20o47-68i89-111o
BA1250-C3585-cds25|BA1250-C3585 cytochrome c oxidase subunit I	7.2169	12	0	i29-50o70-95i116-134o166-192i204-231o251-275i287-311o323-346i358-379o391-416i428-450o470-494i
BA1250-C3585-cds26|BA1250-C3585 protoheme IX farnesyltransferase	9.9802	9	0	i30-49o55-75i101-119o125-143i150-168o180-198i210-230o236-261i282-299o
BA1250-C3585-cds27|BA1250-C3585 serine protease	10.6937	1	0	i12-32o
BA1250-C3585-cds28|BA1250-C3585 cytochrome c oxidase assembly protein	8.4149	0	Y	n7-20c25/26o
BA1250-C3585-cds29|BA1250-C3585 cytochrome c oxidase subunit 3	6.2114	7	0	i20-36o42-63i84-103o130-148i160-180o192-221i241-261o
BA1250-C3585-cds30|BA1250-C3585 surfeit locus protein 1	9.9473	2	0	o6-27i194-212o
BA1250-C3585-cds31|BA1250-C3585 threonine synthase	10.1327	0	0	i
BA1250-C3585-cds32|BA1250-C3585 peroxiredoxin	8.938	0	0	i
BA1250-C3585-cds33|BA1250-C3585 ribonuclease HI	10.0504	0	0	i
BA1250-C3585-cds34|BA1250-C3585 homoserine kinase	10.4599	0	0	i
BA1250-C3585-cds35|BA1250-C3585 4-hydroxy-3-methylbut-2-enyl diphosphate reductase	9.5928	0	0	i
BA1250-C3585-cds36|BA1250-C3585	5.509	1	0	o21-44i
BA1250-C3839-cds1|BA1250-C3839	10.3581	0	0	i
BA1250-C3839-cds2|BA1250-C3839 preprotein translocase subunit SecY	9.9627	0	0	i14-35o66-89i110-130o142-162i174-191o203-224i260-281o301-323i359-379o385-403i
BA1250-C3839-cds3|BA1250-C3839 50S ribosomal protein L15	11.417	0	0	i
BA1250-C3839-cds4|BA1250-C3839 30S ribosomal protein S5	11.2134	0	0	i
BA1250-C3839-cds5|BA1250-C3839 50S ribosomal protein L18	11.3849	0	0	i
BA1250-C3839-cds6|BA1250-C3839 50S ribosomal protein L6	10.6613	0	0	i
BA1250-C3839-cds7|BA1250-C3839 30S ribosomal protein S8	10.6875	0	0	i
BA1250-C3839-cds8|BA1250-C3839 30S ribosomal protein S14	12.1118	0	0	i
BA1250-C3839-cds9|BA1250-C3839 50S ribosomal protein L5	10.6257	0	0	i
BA1250-C3839-cds10|BA1250-C3839 50S ribosomal protein L24	10.9532	0	0	i
BA1250-C3839-cds11|BA1250-C3839 50S ribosomal protein L14	10.9612	0	0	i
BA1250-C3839-cds12|BA1250-C3839 30S ribosomal protein S17	10.9453	0	0	i
BA1250-C3839-cds13|BA1250-C3839 50S ribosomal protein L29	11.0917	0	0	i
BA1250-C3839-cds14|BA1250-C3839 50S ribosomal protein L16	11.5728	0	0	i
BA1250-C3839-cds15|BA1250-C3839 30S ribosomal protein S3	10.3666	0	0	i
BA1250-C3839-cds16|BA1250-C3839 50S ribosomal protein L22	10.9541	0	0	i
BA1250-C3839-cds17|BA1250-C3839 30S ribosomal protein S19	10.664	0	0	i
BA1250-C3839-cds18|BA1250-C3839 50S ribosomal protein L2	11.0782	0	0	i
BA1250-C3839-cds19|BA1250-C3839 50S ribosomal protein L23	11.2486	0	0	i
BA1250-C3839-cds20|BA1250-C3839 50S ribosomal protein L4	10.7427	0	0	i
BA1250-C3839-cds21|BA1250-C3839 50S ribosomal protein L3	10.9154	0	0	i
BA1250-C3839-cds22|BA1250-C3839 30S ribosomal protein S10	10.1711	0	0	i
BA1250-C3839-cds23|BA1250-C3839 elongation factor G	5.3292	1	0	o637-655i
BA1250-C3839-cds24|BA1250-C3839 30S ribosomal protein S7	10.687	0	0	i
BA1250-C3839-cds25|BA1250-C3839 30S ribosomal protein S12	11.9461	0	0	i
BA1250-C3839-cds26|BA1250-C3839 DNA-directed RNA polymerase subunit beta'	9.3214	0	0	i
BA1250-C3839-cds27|BA1250-C3839 DNA-directed RNA polymerase subunit beta	6.0851	0	0	i
BA1250-C3839-cds28|BA1250-C3839 50S ribosomal protein L7/L12	5.0197	0	0	i
BA1250-C3839-cds29|BA1250-C3839 50S ribosomal protein L10	10.3948	0	0	i
BA1250-C3839-cds30|BA1250-C3839 50S ribosomal protein L1	10.2831	0	0	i
BA1250-C3839-cds31|BA1250-C3839 50S ribosomal protein L11	10.3789	0	0	i
BA1250-C3839-cds32|BA1250-C3839 transcription termination/antitermination protein NusG	9.7603	0	0	i
BA1250-C3839-cds33|BA1250-C3839 elongation factor Tu	6.0333	0	0	i
BA1250-C3839-cds34|BA1250-C3839 23S rRNA (guanosine(2251)-2'-O)-methyltransferase RlmB	9.8222	0	0	i
BA1250-C3839-cds35|BA1250-C3839 hypothetical protein CK535_03310	7.1222	0	Y	n4-15c20/21o
BA1250-C3839-cds36|BA1250-C3839 NAD kinase	11.6246	0	0	i
BA1250-C4785-cds1|BA1250-C4785	4.6625	0	0	i
BA1250-C4785-cds2|BA1250-C4785 5-formyltetrahydrofolate cyclo-ligase	10.2985	0	0	i
BA1250-C4785-cds3|BA1250-C4785 TIGR00282 family metallophosphoesterase	6.7709	0	0	i
BA1250-C4785-cds4|BA1250-C4785 YebC/PmpR family DNA-binding transcriptional regulator	6.6891	0	0	i
BA1250-C4785-cds5|BA1250-C4785 crossover junction endodeoxyribonuclease	9.8105	0	0	i
BA1250-C4785-cds6|BA1250-C4785 protein TolQ	8.9956	3	0	o29-50i134-157o177-199i
BA1250-C4785-cds7|BA1250-C4785 protein TolR	6.911	1	0	i21-43o
BA1250-C4785-cds8|BA1250-C4785 cell envelope biogenesis protein TolA	5.1844	1	0	o6-27i
BA1250-C4785-cds9|BA1250-C4785 Tol-Pal system beta propeller repeat protein TolB	5.3774	0	Y	n8-19c23/24o
BA1250-C4785-cds10|BA1250-C4785 peptidoglycan-associated lipoprotein	8.6785	0	Y	n12-20c24/25o
BA1250-C4785-cds11|BA1250-C4785 tol-pal system protein YbgF	4.8308	1	0	i7-26o
BA1250-C4785-cds12|BA1250-C4785 tRNA lysidine(34) synthetase TilS	10.7325	0	0	i
BA1250-C4785-cds13|BA1250-C4785 cell division protein FtsH	6.9764	2	0	o6-23i103-123o
BA1250-C4785-cds14|BA1250-C4785 dihydropteroate synthase	10.9378	0	0	i
BA1250-C4785-cds15|BA1250-C4785 phosphoglucosamine mutase, partial	10.6256	0	0	i
BA1250-C4785-cds16|BA1250-C4785 bifunctional hydroxymethylpyrimidine kinase/phosphomethylpyrimidine kinase	10.8561	0	0	i
BA1250-C4785-cds17|BA1250-C4785 adenylosuccinate synthase	8.3889	0	0	i
BA1250-C4785-cds18|BA1250-C4785 RNA polymerase sigma factor RpoH	9.9004	0	0	i
BA1250-C4785-cds19|BA1250-C4785 RNA pseudouridine synthase	10.2346	0	0	i
BA1250-C4785-cds20|BA1250-C4785 multidrug ABC transporter permease	8.8864	6	0	i27-45o57-81i102-124o136-160i172-190o227-249i
BA1250-C4785-cds21|BA1250-C4785 ABC transporter	10.0393	0	0	i
BA1250-C4785-cds22|BA1250-C4785 threonylcarbamoyl-AMP synthase	10.785	0	0	i
BA1250-C4785-cds23|BA1250-C4785 exonuclease VII small subunit	9.7105	0	0	i
BA1250-C4785-cds24|BA1250-C4785 geranyl transferase	10.1151	0	0	i
BA1250-C4785-cds25|BA1250-C4785 1-deoxy-D-xylulose-5-phosphate synthase	9.3641	0	0	i
BA1250-C4785-cds26|BA1250-C4785 chorismate synthase	10.0224	0	0	i
BA1250-C4785-cds27|BA1250-C4785 pyridoxamine 5'-phosphate oxidase	9.6473	0	0	i
BA1250-C4785-cds28|BA1250-C4785 octaprenyl-diphosphate synthase	8.5519	0	0	i
BA1250-C4785-cds29|BA1250-C4785	10.0842	0	0	i
BA1250-C5743-cds1|BA1250-C5743 sulfotransferase	9.9725	0	0	i
BA1250-C5743-cds2|BA1250-C5743 4a-hydroxytetrahydrobiopterin dehydratase	5.6245	0	0	i
BA1250-C5743-cds3|BA1250-C5743 bifunctional phosphoribosylaminoimidazolecarboxamide formyltransferase/IMP cyclohydrolase PurH	10.1103	0	0	i
BA1250-C5743-cds4|BA1250-C5743 heparinase	9.71	0	0	i
BA1250-C5743-cds5|BA1250-C5743 ribulose-phosphate 3-epimerase	9.452	0	0	i
BA1250-C5743-cds6|BA1250-C5743 acetate--CoA ligase	9.8811	1	0	i152-174o
BA1250-C5743-cds7|BA1250-C5743 zinc ABC transporter substrate-binding protein	5.9786	0	Y	n20-33c38/39o
BA1250-C5743-cds8|BA1250-C5743 zinc ABC transporter ATP-binding protein	8.6006	0	0	i
BA1250-C5743-cds9|BA1250-C5743 hypothetical protein CK535_02820	10.0659	7	0	o6-29i41-73o85-108i128-146o171-202i214-234o240-259i
BA1250-C5743-cds10|BA1250-C5743 Fur family transcriptional regulator	9.7791	0	0	i
BA1250-C5743-cds11|BA1250-C5743 pyruvate kinase	10.6292	0	0	i
BA1250-C5743-cds12|BA1250-C5743 ubiquinol-cytochrome C reductase	10.2024	0	0	i
BA1250-C5743-cds13|BA1250-C5743 23S rRNA (adenine(2503)-C(2))-methyltransferase RlmN	9.2484	0	0	i
BA1250-C5743-cds14|BA1250-C5743 tRNA (adenosine(37)-N6)-threonylcarbamoyltransferase complex transferase subunit TsaD	8.1052	0	0	i
BA1250-C5743-cds15|BA1250-C5743 hydroxymethylbilane synthase	9.4019	0	0	i
BA1250-C5743-cds16|BA1250-C5743 uroporphyrinogen-III synthase	7.9422	0	0	i
BA1250-C5743-cds17|BA1250-C5743 mechanosensitive ion channel protein MscS	9.8111	5	0	o24-49i69-91o103-121i142-164o170-189i
BA1250-C5743-cds18|BA1250-C5743 YggT family protein	9.0619	2	0	i12-34o71-91i
BA1250-C5743-cds19|BA1250-C5743 bifunctional methylenetetrahydrofolate dehydrogenase/methenyltetrahydrofolate cyclohydrolase	9.1596	0	0	i
BA1250-C5743-cds20|BA1250-C5743 hypothetical protein	8.8386	2	0	i12-32o38-57i
BA1250-C5743-cds21|BA1250-C5743	6.8113	1	0	o6-26i
BA1250-C5743-cds22|BA1250-C5743 glucose dehydrogenase	9.6813	0	Y	n4-14c19/20o
BA1250-C5743-cds23|BA1250-C5743 short-chain dehydrogenase	8.6191	0	Y	n5-14c19/20o
BA1250-C5743-cds24|BA1250-C5743 cryptochrome/photolyase family protein	9.943	0	0	i
BA1250-C5743-cds25|BA1250-C5743	10.5995	1	Y	n4-17c21/22o37-60i
BA1250-C7534-cds1|BA1250-C7534 2-C-methyl-D-erythritol 2,4-cyclodiphosphate synthase	10.6675	0	0	i
BA1250-C7534-cds2|BA1250-C7534 phosphatidylglycerophosphatase A	5.8641	3	Y	n6-14c19/20o43-63i108-126o138-159i
BA1250-C7534-cds3|BA1250-C7534 damage-inducible protein CinA	11.035	0	0	i
BA1250-C7534-cds4|BA1250-C7534 ubiquinone-binding protein	9.7955	0	0	i
BA1250-C7534-cds5|BA1250-C7534 lipoyl synthase	9.5517	0	0	i
BA1250-C7534-cds6|BA1250-C7534 septation ring formation regulator EzrA	9.3311	0	Y	n10-23c28/29o
BA1250-C7534-cds7|BA1250-C7534 phosphopyruvate hydratase	10.4791	0	0	i
BA1250-C7534-cds8|BA1250-C7534 3-deoxy-8-phosphooctulonate synthase	8.4691	0	0	i
BA1250-C7534-cds9|BA1250-C7534 CTP synthetase	10.301	0	Y	n5-16c25/26o
BA1250-C7534-cds10|BA1250-C7534 preprotein translocase subunit SecG	4.0106	2	0	o6-22i48-70o
BA1250-C7534-cds11|BA1250-C7534 triose-phosphate isomerase	10.4009	0	0	i
BA1250-C7534-cds12|BA1250-C7534 SurA	5.187	1	0	i12-31o
BA1250-C7534-cds13|BA1250-C7534 anthranilate synthase component I	10.5195	0	0	i
BA1250-C7534-cds14|BA1250-C7534 aminodeoxychorismate/anthranilate synthase component II	10.4752	0	0	i
BA1250-C7534-cds15|BA1250-C7534 anthranilate phosphoribosyltransferase	10.1667	0	0	i
BA1250-C7534-cds16|BA1250-C7534 indole-3-glycerol phosphate synthase, partial	10.3934	0	0	i
BA1250-C7534-cds17|BA1250-C7534 repressor LexA	10.1266	0	0	i
BA1250-C7534-cds18|BA1250-C7534 glutamate--tRNA ligase	9.2506	0	0	i
BA1250-C7534-cds19|BA1250-C7534 lipid-A-disaccharide synthase	10.3605	0	0	i
BA1250-C7534-cds20|BA1250-C7534 hypothetical protein CK535_00545	10.9677	0	0	i
BA1250-C7534-cds21|BA1250-C7534	9.3102	0	0	i
BA1250-C7534-cds22|BA1250-C7534	9.9085	0	0	i
BA1250-C7920-cds1|BA1250-C7920	8.8744	1	0	i24-44o
BA1250-C7920-cds2|BA1250-C7920 biotin--	10.6076	0	0	i
BA1250-C7920-cds3|BA1250-C7920 type III pantothenate kinase	10.6398	0	0	i
BA1250-C7920-cds4|BA1250-C7920 MBL fold metallo-hydrolase	7.0408	0	0	i
BA1250-C7920-cds5|BA1250-C7920 hypothetical protein CK535_00465	9.0774	2	0	o6-24i51-69o
BA1250-C7920-cds6|BA1250-C7920 proline--tRNA ligase	8.7197	0	0	i
BA1250-C7920-cds7|BA1250-C7920 lipoprotein-releasing system transmembrane subunit LolC	10.0234	5	0	i21-48o267-291i312-341o347-364i376-396o
BA1250-C7920-cds8|BA1250-C7920 ABC transporter ATP-binding protein	10.1375	0	0	i
BA1250-C7920-cds9|BA1250-C7920 DNA polymerase III subunit alpha	8.1885	0	0	i
BA1250-C7920-cds10|BA1250-C7920 30S ribosomal protein S2	9.9821	0	0	i
BA1250-C7920-cds11|BA1250-C7920 translation elongation factor Ts	9.5491	0	0	i
BA1250-C7920-cds12|BA1250-C7920 ribosome recycling factor	9.011	0	0	i
BA1250-C7920-cds13|BA1250-C7920 di-trans,poly-cis-decaprenylcistransferase	10.6561	0	0	i
BA1250-C7920-cds14|BA1250-C7920 phosphatidate cytidylyltransferase	9.4992	5	0	o14-37i57-81o93-115i127-147o153-176i
BA1250-C7920-cds15|BA1250-C7920 1-deoxy-D-xylulose 5-phosphate reductoisomerase	10.7776	0	0	i
BA1250-C7920-cds16|BA1250-C7920 outer membrane protein assembly factor BamA	4.594	0	Y	n13-20c25/26o
BA1250-C7920-cds17|BA1250-C7920 hypothetical protein CK535_00525	9.3468	0	Y	n7-14c22/23o
BA1250-C7920-cds18|BA1250-C7920 beta-hydroxyacyl-ACP dehydratase	9.6026	0	0	i
BA1250-C7920-cds19|BA1250-C7920	10.1669	0	0	i
BA1250-C11519-cds1|BA1250-C11519	10.3795	1	0	o27-46i
BA1250-C11519-cds2|BA1250-C11519 glucose-1-phosphate cytidylyltransferase	9.9939	0	0	i
BA1250-C11519-cds3|BA1250-C11519	9.9144	0	0	i
BA1250-C11519-cds4|BA1250-C11519	10.7557	2	0	i12-35o41-59i
BA1250-C11519-cds5|BA1250-C11519 hypothetical protein	10.398	0	0	i
BA1250-C11519-cds6|BA1250-C11519 hypothetical protein	10.4307	2	0	i138-156o168-187i
BA1250-C11519-cds7|BA1250-C11519 hypothetical protein	10.3381	0	0	i
BA1250-C11519-cds8|BA1250-C11519 thiamine pyrophosphate-binding protein	10.2723	0	0	i
BA1250-C11519-cds9|BA1250-C11519 nucleotidyltransferase	10.286	0	0	i
BA1250-C11519-cds10|BA1250-C11519 hypothetical protein	10.6013	0	Y	n5-14c19/20o
BA1250-C11519-cds11|BA1250-C11519 pyridoxal-5'-phosphate-dependent protein	10.4893	0	0	i
BA1250-C11519-cds12|BA1250-C11519 hypothetical protein CBE33_01860	10.4844	0	0	i
BA1250-C11519-cds13|BA1250-C11519 NAD-dependent epimerase/dehydratase	10.6011	0	0	i
BA1250-C11519-cds14|BA1250-C11519	10.4778	0	0	i
BA1250-C11519-cds15|BA1250-C11519	8.3954	2	0	i21-42o105-124i
BA1250-C14487-cds1|BA1250-C14487	7.2552	0	0	i
BA1250-C14487-cds2|BA1250-C14487	4.3974	0	0	i
BA1250-C14487-cds3|BA1250-C14487 hypothetical protein SAMN05421863_102843	9.9932	0	0	i
BA1250-C14487-cds4|BA1250-C14487	4.4516	2	0	i5-25o45-63i
BA1250-C14487-cds5|BA1250-C14487 hypothetical protein	9.0878	0	0	i
BA1250-C14487-cds6|BA1250-C14487	9.6951	0	Y	n4-15c20/21o
BA1250-C14487-cds7|BA1250-C14487	10.6984	0	Y	n4-14c19/20o
BA1250-C14487-cds8|BA1250-C14487	9.4767	0	Y	n4-15c20/21o
BA1250-C14487-cds9|BA1250-C14487	10.5405	4	0	o6-26i38-58o64-90i102-120o
BA1250-C14487-cds10|BA1250-C14487	8.7992	0	Y	n4-14c19/20o
BA1250-C14487-cds11|BA1250-C14487	9.493	0	Y	n5-16c21/22o
BA1250-C14487-cds12|BA1250-C14487	8.9152	1	0	i9-28o
BA1250-C14487-cds13|BA1250-C14487	10.2113	0	Y	n4-15c20/21o
BA1250-C14487-cds14|BA1250-C14487	10.3947	1	Y	n6-17c22/23o32-63i
BA1250-C14487-cds15|BA1250-C14487	9.5108	1	0	o62-82i
BA1250-C14487-cds16|BA1250-C14487	9.3851	2	0	i37-55o61-81i
BA1250-C14487-cds17|BA1250-C14487	9.062	1	0	o6-25i
BA1250-C14487-cds18|BA1250-C14487	8.4462	0	Y	n7-17c24/25o
BA1250-C14487-cds19|BA1250-C14487	10.1242	0	0	i
BA1250-C14487-cds20|BA1250-C14487	10.7027	0	0	i
BA1250-C14487-cds21|BA1250-C14487	10.2707	0	0	i
BA1250-C14487-cds22|BA1250-C14487	10.4557	0	0	i
BA1250-C14487-cds23|BA1250-C14487	10.6915	0	0	i
BA1250-C14487-cds24|BA1250-C14487	10.0469	0	0	i
BA1250-C17213-cds1|BA1250-C17213	8.447	2	Y	n3-14c18/19o28-48i60-79o
BA1250-C17213-cds2|BA1250-C17213	10.8495	0	0	i
BA1250-C17213-cds3|BA1250-C17213 hypothetical protein	8.2978	4	0	i560-579o585-604i616-641o647-669i
BA1250-C17213-cds4|BA1250-C17213	9.4811	0	Y	n11-21c26/27o
BA1250-C17213-cds5|BA1250-C17213	9.0465	0	Y	n4-15c22/23o
BA1250-C17213-cds6|BA1250-C17213	9.7568	0	Y	n13-24c28/29o
BA1250-C17213-cds7|BA1250-C17213	9.936	0	Y	n7-18c22/23o
BA1250-C17213-cds8|BA1250-C17213	9.1163	0	Y	n4-15c20/21o
BA1250-C17213-cds9|BA1250-C17213	8.5369	0	Y	n7-15c20/21o
BA1250-C17213-cds10|BA1250-C17213	9.2626	0	Y	n8-19c24/25o
BA1250-C17213-cds11|BA1250-C17213	10.5361	0	0	i
BA1250-C17213-cds12|BA1250-C17213	7.9076	0	0	i
BA1250-C18511-cds1|BA1250-C18511	10.5532	0	0	i
BA1250-C18511-cds2|BA1250-C18511	10.4555	0	0	i
BA1250-C18511-cds3|BA1250-C18511 integrase	10.605	0	0	i
BA1250-C18511-cds4|BA1250-C18511 N-acetyltransferase	9.5067	0	0	i
BA1250-C18511-cds5|BA1250-C18511 6-O-methylguanine DNA methyltransferase	11.4158	0	0	i
BA1250-C18511-cds6|BA1250-C18511 EamA/RhaT family transporter	9.9885	9	Y	n3-14c19/20o35-53i65-87o93-111i120-138o144-161i173-195o201-221i233-251o257-273i
BA1250-C18511-cds7|BA1250-C18511 homoserine dehydrogenase	10.3549	0	0	i
BA1250-C18511-cds8|BA1250-C18511 hypothetical protein	9.0138	0	Y	n4-14c19/20o
BA1250-C18511-cds9|BA1250-C18511 N-acetyl-gamma-glutamyl-phosphate reductase	10.3246	1	0	o6-24i
BA1250-C18511-cds10|BA1250-C18511 30S ribosomal protein S9	11.1196	0	0	i
BA1250-C18511-cds11|BA1250-C18511 50S ribosomal protein L13	10.7933	0	0	i
BA1250-C18511-cds12|BA1250-C18511 O-acetylhomoserine aminocarboxypropyltransferase	7.9417	0	0	i
BA1250-C18511-cds13|BA1250-C18511 heme A synthase	9.2288	8	0	i12-32o97-115i127-145o160-182i194-216o260-279i286-305o311-332i
BA1250-C18876-cds1|BA1250-C18876	8.1845	0	0	i
BA1250-C18876-cds2|BA1250-C18876	6.9491	0	0	i
BA1250-C18876-cds3|BA1250-C18876	7.5824	0	0	i
BA1250-C18876-cds4|BA1250-C18876	4.8784	0	0	i
BA1250-C18876-cds5|BA1250-C18876 N-acetyl sugar amidotransferase	7.0338	0	0	i
BA1250-C18876-cds6|BA1250-C18876 asparagine synthase (glutamine-hydrolyzing)	6.5188	0	0	i
BA1250-C18876-cds7|BA1250-C18876	7.0637	0	0	i
BA1250-C18876-cds8|BA1250-C18876	7.5858	0	0	i
BA1250-C18876-cds9|BA1250-C18876	9.953	0	0	i
BA1250-C20025-cds1|BA1250-C20025 hypothetical protein CBD26_00230	6.5195	0	0	i
BA1250-C20025-cds2|BA1250-C20025	9.1227	1	Y	n2-12c17/18o106-125i
BA1250-C20025-cds3|BA1250-C20025	6.8969	0	Y	n9-20c25/26o
BA1250-C20025-cds4|BA1250-C20025	10.6427	0	0	i
BA1250-C20025-cds5|BA1250-C20025	6.8454	0	0	i
BA1250-C20025-cds6|BA1250-C20025	6.6339	0	0	i
BA1250-C20025-cds7|BA1250-C20025	6.7733	0	0	i
BA1250-C20025-cds8|BA1250-C20025	9.7463	0	0	i
BA1250-C20025-cds9|BA1250-C20025	4.8915	0	0	i
BA1250-C21791-cds1|BA1250-C21791	8.9093	2	0	i58-77o89-114i
BA1250-C21791-cds2|BA1250-C21791 hypothetical protein CBE33_01895	10.4645	0	0	i
BA1250-C21791-cds3|BA1250-C21791 hypothetical protein CBB94_12630	10.2708	0	0	i
BA1250-C21791-cds4|BA1250-C21791 hypothetical protein CBC25_04920	9.0249	0	0	i
BA1250-C21791-cds5|BA1250-C21791 transcriptional regulator	10.3585	0	0	i
BA1250-C21791-cds6|BA1250-C21791 SIS domain-containing protein	9.7703	0	0	i
BA1250-C21791-cds7|BA1250-C21791	10.3981	3	0	i22-40o46-62i69-94o
BA1250-C21791-cds8|BA1250-C21791	10.1619	2	0	i65-83o89-106i
BA1250-C21791-cds9|BA1250-C21791	10.1197	2	0	i154-176o182-201i
BA1250-C21791-cds10|BA1250-C21791	9.5954	3	0	i21-47o79-97i141-160o
BA1250-C22104-cds1|BA1250-C22104	10.128	0	0	i
BA1250-C22104-cds2|BA1250-C22104 hypothetical protein CBC96_02650	10.6703	0	0	i
BA1250-C22104-cds3|BA1250-C22104 hypothetical protein CBC96_02655	9.5807	1	0	o6-34i55-80o100-124i136-159o171-196i216-237o243-262i274-296o316-346i358-384o396-420i
BA1250-C22104-cds4|BA1250-C22104	10.6543	4	0	i7-32o44-67i88-109o129-151i
BA1250-C22104-cds5|BA1250-C22104 hypothetical protein CBC96_02665	9.9018	0	Y	n11-21c26/27o
BA1250-C22104-cds6|BA1250-C22104 amidase	7.3985	0	0	i
BA1250-C22104-cds7|BA1250-C22104 MULTISPECIES: cyclase	7.4482	0	0	i
BA1250-C22104-cds8|BA1250-C22104 MULTISPECIES: TRAP transporter large permease	8.1427	2	0	o6-39i60-80o100-130i142-166o178-204i225-246o252-269i289-308o314-336i343-361o367-392i413-434o
BA1250-C22104-cds9|BA1250-C22104	10.0818	4	0	i21-42o54-72i93-117o137-159i
BA1250-C22104-cds10|BA1250-C22104 hypothetical protein CBC96_02670	9.3745	0	Y	n8-16c21/22o
BA1250-C22104-cds11|BA1250-C22104	9.1191	2	0	i38-61o67-90i
BA1250-C22962-cds1|BA1250-C22962	9.567	0	0	i
BA1250-C22962-cds2|BA1250-C22962	5.2065	0	0	i
BA1250-C22962-cds3|BA1250-C22962	10.308	0	0	i
BA1250-C22962-cds4|BA1250-C22962	10.6283	0	0	i
BA1250-C22962-cds5|BA1250-C22962	10.3202	0	0	i
BA1250-C22962-cds6|BA1250-C22962	11.0856	0	0	i
BA1250-C22962-cds7|BA1250-C22962	6.9091	0	0	i
BA1250-C22962-cds8|BA1250-C22962	5.8571	0	0	i
BA1250-C22962-cds9|BA1250-C22962	9.54	0	0	i
BA1250-C22962-cds10|BA1250-C22962	10.2394	0	0	i
BA1250-C22962-cds11|BA1250-C22962	10.0962	0	0	i
BA1250-C22962-cds12|BA1250-C22962	9.6093	0	0	i
BA1250-C23666-cds1|BA1250-C23666	11.4051	0	0	i
BA1250-C23666-cds2|BA1250-C23666 hypothetical protein CK535_01765	6.7976	1	0	o36-55i
BA1250-C23666-cds3|BA1250-C23666 ammonium transporter	5.9715	1	0	o15-34i54-73o124-145i152-174o194-211i232-256o276-303i310-327o333-350i362-384o404-432i
BA1250-C23666-cds4|BA1250-C23666 hypothetical protein CK535_01755	10.3792	0	0	i
BA1250-C23666-cds5|BA1250-C23666 FMN-binding glutamate synthase family protein	8.7605	0	0	i
BA1250-C23666-cds6|BA1250-C23666 GXGXG motif-containing protein	8.5792	0	0	i
BA1250-C23666-cds7|BA1250-C23666 glutamine amidotransferase	5.15	0	0	i
BA1250-C23666-cds8|BA1250-C23666 glutamine synthetase	7.9062	0	0	i
BA1250-C23666-cds9|BA1250-C23666 monomeric sarcosine oxidase	7.424	0	0	i
BA1250-C24571-cds1|BA1250-C24571 DEAD/DEAH box helicase, partial	10.8229	0	0	i
BA1250-C24571-cds2|BA1250-C24571 GTP-binding protein TypA	6.4566	0	0	i
BA1250-C24571-cds3|BA1250-C24571 hypothetical protein ABS04_06920	9.2734	6	0	i28-48o68-88i95-115o121-143i164-184o190-210i
BA1250-C24571-cds4|BA1250-C24571 hypothetical protein	8.7393	0	Y	n4-15c19/20o
BA1250-C24571-cds5|BA1250-C24571 protein for maturation of antibiotic MccB17	7.8612	0	0	i
BA1250-C24571-cds6|BA1250-C24571 metalloprotease TldD	8.5257	0	0	i
BA1250-C24571-cds7|BA1250-C24571 DUF393 domain-containing protein	9.8575	1	0	o80-107i
BA1250-C24571-cds8|BA1250-C24571	9.984	0	0	i
BA1250-C25079-cds1|BA1250-C25079 carbon monoxide dehydrogenase	7.7419	0	0	i
BA1250-C25079-cds2|BA1250-C25079 carbon monoxide dehydrogenase	6.4121	0	0	i
BA1250-C25079-cds3|BA1250-C25079 carbon monoxide dehydrogenase	9.5234	0	0	i
BA1250-C25079-cds4|BA1250-C25079 XdhC/CoxI family protein	4.6804	0	0	i
BA1250-C25079-cds5|BA1250-C25079 xanthine dehydrogenase	9.5024	0	0	i
BA1250-C25079-cds6|BA1250-C25079 hypothetical protein CK535_04665	10.9247	0	Y	n2-9c14/15o
BA1250-C25079-cds7|BA1250-C25079 cupin	7.6803	0	0	i
BA1250-C25079-cds8|BA1250-C25079 sulfoxide reductase heme-binding subunit YedZ	10.8416	6	0	i7-26o41-58i70-90o110-126i146-163o169-186i
BA1250-C25079-cds9|BA1250-C25079 protein-methionine-sulfoxide reductase catalytic subunit MsrP	9.523	1	0	i21-40o
BA1250-C25079-cds10|BA1250-C25079 molybdopterin biosynthesis protein MoeE	9.4688	0	0	i
BA1250-C25079-cds11|BA1250-C25079 molybdopterin biosynthesis protein MoeD	6.5185	0	0	i
BA1250-C25079-cds12|BA1250-C25079	9.8585	0	0	i
BA1250-C26174-cds1|BA1250-C26174	8.9794	0	0	i
BA1250-C26174-cds2|BA1250-C26174 16S rRNA (guanine(527)-N(7))-methyltransferase RsmG	9.6466	0	0	i
BA1250-C26174-cds3|BA1250-C26174 ParA family protein	7.9106	0	0	i
BA1250-C26174-cds4|BA1250-C26174 chromosome partitioning protein ParB	10.4083	0	0	i
BA1250-C26174-cds5|BA1250-C26174 hypothetical protein CK535_05855	9.1459	0	0	i
BA1250-C26174-cds6|BA1250-C26174 hypothetical protein CK535_05435	9.3513	0	Y	n5-13c18/19o
BA1250-C26174-cds7|BA1250-C26174 leucine--tRNA ligase	9.3469	0	0	i
BA1250-C26174-cds8|BA1250-C26174	9.2208	0	Y	n5-14c18/19o
BA1250-C26174-cds9|BA1250-C26174	4.8586	0	Y	n4-15c21/22o
BA1250-C26685-cds1|BA1250-C26685	9.8968	0	0	i
BA1250-C26685-cds2|BA1250-C26685 radical SAM protein	7.8166	0	0	i
BA1250-C26685-cds3|BA1250-C26685	10.3339	0	0	i
BA1250-C26685-cds4|BA1250-C26685 NAD dependent epimerase/dehydratase	10.6403	0	0	i
BA1250-C26685-cds5|BA1250-C26685 hypothetical protein CBE33_01895	10.3914	0	0	i
BA1250-C26685-cds6|BA1250-C26685 UDP-glucose 4-epimerase	9.2517	0	0	i
BA1250-C26685-cds7|BA1250-C26685	10.1217	0	0	i
BA1250-C26685-cds8|BA1250-C26685	10.3743	0	0	i
BA1250-C26685-cds9|BA1250-C26685	10.4201	0	0	i
BA1250-C27175-cds1|BA1250-C27175 hypothetical protein CK535_05855	8.412	0	0	i
BA1250-C27175-cds2|BA1250-C27175 hypothetical protein CK535_05850	8.9465	0	Y	n5-15c20/21o
BA1250-C27175-cds3|BA1250-C27175 leucine--tRNA ligase	9.104	0	0	i
BA1250-C27175-cds4|BA1250-C27175 hypothetical protein CK535_05840	9.8438	0	Y	n11-22c26/27o
BA1250-C27175-cds5|BA1250-C27175 hypothetical protein CK535_05835	7.0884	0	Y	n7-18c23/24o
BA1250-C27175-cds6|BA1250-C27175 thiamine monophosphate synthase	10.6105	0	0	i
BA1250-C27175-cds7|BA1250-C27175 YggS family pyridoxal phosphate-dependent enzyme	9.6905	0	0	i
BA1250-C27175-cds8|BA1250-C27175	10.1884	0	0	i
BA1250-C27175-cds9|BA1250-C27175	6.5159	0	0	i
BA1250-C27288-cds1|BA1250-C27288	9.377	1	0	o41-61i
BA1250-C27288-cds2|BA1250-C27288	8.0252	0	0	i
BA1250-C27288-cds3|BA1250-C27288	9.4318	0	0	i
BA1250-C27288-cds4|BA1250-C27288	10.5025	0	0	i
BA1250-C27288-cds5|BA1250-C27288 hypothetical protein JI56_00615	8.2789	9	Y	n3-14c22/23o46-64i134-158o170-192i212-233o239-255i267-293o313-343i355-388o394-420i
BA1250-C27288-cds6|BA1250-C27288	10.4317	4	0	i21-49o61-82i103-121o141-162i
BA1250-C27288-cds7|BA1250-C27288 hypothetical protein JI56_00625	8.1624	0	0	i
BA1250-C27288-cds8|BA1250-C27288 hypothetical protein	9.9737	0	Y	n8-17c25/26o
BA1250-C27288-cds9|BA1250-C27288 MarR family transcriptional regulator	10.5005	0	0	i
BA1250-C27288-cds10|BA1250-C27288	4.7764	0	0	i
BA1250-C28320-cds1|BA1250-C28320	7.3307	0	0	i
BA1250-C28320-cds2|BA1250-C28320	6.5268	0	0	i
BA1250-C28320-cds3|BA1250-C28320	7.1403	0	0	i
BA1250-C28320-cds4|BA1250-C28320 hypothetical protein CBC24_02320	5.3712	0	0	i
BA1250-C28320-cds5|BA1250-C28320	6.9346	0	0	i
BA1250-C28320-cds6|BA1250-C28320	6.8927	0	0	i
BA1250-C28320-cds7|BA1250-C28320	6.9932	0	0	i
BA1250-C28320-cds8|BA1250-C28320	7.263	0	0	i
BA1250-C28320-cds9|BA1250-C28320	5.347	0	0	i
BA1250-C28320-cds10|BA1250-C28320	6.2327	0	0	i
BA1250-C28320-cds11|BA1250-C28320	8.2199	0	0	i
BA1250-C28604-cds1|BA1250-C28604	9.8313	9	0	o12-40i52-69o81-98i110-128o156-173i180-199o205-221i228-244o332-351i
BA1250-C28604-cds2|BA1250-C28604	10.5503	0	0	i
BA1250-C28604-cds3|BA1250-C28604	10.5575	0	0	i
BA1250-C28604-cds4|BA1250-C28604	10.4804	0	0	i
BA1250-C28604-cds5|BA1250-C28604	9.909	0	0	i
BA1250-C28604-cds6|BA1250-C28604	10.9101	0	0	i
BA1250-C28604-cds7|BA1250-C28604	10.1332	4	0	i32-54o60-84i147-165o185-207i
BA1250-C30637-cds1|BA1250-C30637	5.2263	0	0	i
BA1250-C30637-cds2|BA1250-C30637	7.7697	0	0	i
BA1250-C30637-cds3|BA1250-C30637	7.0184	0	0	i
BA1250-C30912-cds1|BA1250-C30912	4.7195	0	0	i
BA1250-C30912-cds2|BA1250-C30912	6.6661	0	0	i
BA1250-C30912-cds3|BA1250-C30912	9.7082	0	0	i
BA1250-C30912-cds4|BA1250-C30912	10.3445	0	0	i
BA1250-C32535-cds1|BA1250-C32535	10.5965	0	0	i
BA1250-C32535-cds2|BA1250-C32535	10.7619	2	0	o64-84i96-114o
BA1250-C32535-cds3|BA1250-C32535 GDP-L-fucose synthase	10.3874	0	0	i
BA1250-C32535-cds4|BA1250-C32535	10.5363	1	0	i12-33o
BA1250-C32535-cds5|BA1250-C32535 NAD(P)(+) transhydrogenase (Re/Si-specific) subunit alpha	9.2357	0	0	i
BA1250-C32535-cds6|BA1250-C32535 NAD(P) transhydrogenase subunit alpha	10.1473	3	0	o6-25i37-56o68-88i
BA1250-C32535-cds7|BA1250-C32535 NAD synthetase	6.0344	9	0	o6-23i35-53o59-78i90-112o132-155i167-184o190-210i217-235o241-261i
BA1250-C32818-cds1|BA1250-C32818	6.292	0	0	i
BA1250-C32818-cds2|BA1250-C32818	5.5771	0	0	i
BA1250-C32818-cds3|BA1250-C32818	9.216	0	0	i
BA1250-C32818-cds4|BA1250-C32818 DNA (cytosine-5-)-methyltransferase	10.3462	0	0	i
BA1250-C32818-cds5|BA1250-C32818	9.9323	0	0	i
BA1250-C32818-cds6|BA1250-C32818	9.9793	0	0	i
BA1250-C32818-cds7|BA1250-C32818	10.7632	0	0	i
BA1250-C32818-cds8|BA1250-C32818	6.532	1	0	o62-79i
BA1250-C33213-cds1|BA1250-C33213 two-component sensor histidine kinase	6.4104	1	0	o160-182i
BA1250-C33213-cds2|BA1250-C33213 sigma-54-dependent Fis family transcriptional regulator	8.344	0	0	i
BA1250-C33213-cds3|BA1250-C33213 Trk system potassium transporter TrkA	6.2288	0	0	i
BA1250-C33213-cds4|BA1250-C33213 potassium transporter Trk	8.5887	4	0	i12-31o37-54i66-89o95-115i127-150o170-192i204-226o232-254i266-283o289-309i316-338o380-401i408-428o440-461i
BA1250-C33213-cds5|BA1250-C33213 ABC transporter ATP-binding protein	5.4714	0	0	i
BA1250-C33598-cds1|BA1250-C33598	7.3579	0	0	i
BA1250-C33598-cds2|BA1250-C33598	10.0235	3	0	o20-41i53-70o76-93i
BA1250-C33598-cds3|BA1250-C33598	9.4865	0	0	i
BA1250-C33598-cds4|BA1250-C33598 hypothetical protein CBC96_01075	9.0851	0	0	i
BA1250-C33598-cds5|BA1250-C33598	7.8506	1	0	o15-33i
BA1250-C33598-cds6|BA1250-C33598 hypothetical protein CBC96_01065, partial	5.9512	0	0	i
BA1250-C33598-cds7|BA1250-C33598	8.0401	1	0	o6-28i
BA1250-C33598-cds8|BA1250-C33598	9.0832	0	0	i
BA1250-C33657-cds1|BA1250-C33657	4.6085	0	0	i
BA1250-C33657-cds2|BA1250-C33657	5.4183	0	0	i
BA1250-C33657-cds3|BA1250-C33657 hypothetical protein CBD26_00250	5.7661	0	0	i
BA1250-C33657-cds4|BA1250-C33657	9.8825	0	0	i
BA1250-C33657-cds5|BA1250-C33657	9.508	0	Y	n13-21c26/27o
BA1250-C33657-cds6|BA1250-C33657	6.5265	0	0	i
BA1250-C33657-cds7|BA1250-C33657	8.6847	0	0	i
BA1250-C34114-cds1|BA1250-C34114	8.9925	0	0	i
BA1250-C34114-cds2|BA1250-C34114 50S ribosomal protein L36	12.1187	0	0	i
BA1250-C34114-cds3|BA1250-C34114	9.2201	1	0	i16-35o
BA1250-C34114-cds4|BA1250-C34114 glucose-1-phosphate cytidylyltransferase	9.7522	0	Y	n3-10c15/16o
BA1250-C34114-cds5|BA1250-C34114 CDP-glucose 4,6-dehydratase	10.5727	1	0	i21-40o
BA1250-C34114-cds6|BA1250-C34114 lipopolysaccharide biosynthesis protein RfbH	8.3464	0	0	i
BA1250-C34114-cds7|BA1250-C34114 acetolactate synthase	10.496	0	0	i
BA1250-C34114-cds8|BA1250-C34114 hypothetical protein CK535_05635	10.5641	0	Y	n5-15c20/21o
BA1250-C34114-cds9|BA1250-C34114	6.3838	0	0	i
BA1250-C34491-cds1|BA1250-C34491 hypothetical protein CK535_05410	9.3897	0	0	i
BA1250-C34491-cds2|BA1250-C34491 transporter	9.2581	6	0	i12-29o61-85i136-157o169-190i259-280o292-310i
BA1250-C34491-cds3|BA1250-C34491 fructose-bisphosphatase class II	8.0698	0	0	i
BA1250-C34491-cds4|BA1250-C34491 hypothetical protein ABS04_03370, partial	9.8624	1	0	o192-210i
BA1250-C34491-cds5|BA1250-C34491 excinuclease ABC subunit C	10.8629	0	0	i
BA1250-C34491-cds6|BA1250-C34491 glycosyl transferase family 1	10.3073	0	0	i
BA1250-C35173-cds1|BA1250-C35173	7.543	0	0	i
BA1250-C35173-cds2|BA1250-C35173 hypothetical protein CBD63_02865	5.0648	0	0	i
BA1250-C35173-cds3|BA1250-C35173	4.323	0	0	i
BA1250-C35173-cds4|BA1250-C35173	4.7538	0	0	i
BA1250-C35173-cds5|BA1250-C35173	4.7112	0	0	i
BA1250-C35173-cds6|BA1250-C35173 hypothetical protein CBD63_02885	4.6642	0	0	i
BA1250-C35173-cds7|BA1250-C35173	7.8258	0	0	i
BA1250-C35173-cds8|BA1250-C35173 hypothetical protein CBD63_02895	8.1055	0	0	i
BA1250-C35173-cds9|BA1250-C35173 hypothetical protein CBD63_02900	4.3099	0	0	i
BA1250-C35173-cds10|BA1250-C35173	4.1112	0	0	i
BA1250-C35173-cds11|BA1250-C35173	3.6362	0	0	i
BA1250-C35173-cds12|BA1250-C35173	9.2544	0	0	i
BA1250-C35520-cds1|BA1250-C35520 thiamine-phosphate kinase	10.2169	0	0	i
BA1250-C35520-cds2|BA1250-C35520 sodium-translocating pyrophosphatase	8.3061	5	0	o12-31i59-77o83-104i124-149o161-179i237-254o260-280i292-311o331-355i376-400o406-428i471-489o513-531i585-605o611-635i
BA1250-C35520-cds3|BA1250-C35520 outer membrane protein assembly factor BamE	10.3047	0	Y	n4-14c19/20o
BA1250-C35520-cds4|BA1250-C35520 ubiquinol-cytochrome c reductase	9.746	1	0	o20-39i
BA1250-C35520-cds5|BA1250-C35520 50S ribosomal protein L32	10.8402	0	0	i
BA1250-C35520-cds6|BA1250-C35520 phosphate acyltransferase PlsX	9.3318	0	0	i
BA1250-C35520-cds7|BA1250-C35520 integration host factor subunit alpha	11.0911	0	0	i
BA1250-C35520-cds8|BA1250-C35520 putative transcriptional regulator	10.9023	0	0	i
BA1250-C35520-cds9|BA1250-C35520 MULTISPECIES: 50S ribosomal protein L33	10.9452	0	0	i
BA1250-C35520-cds10|BA1250-C35520 chorismate mutase	11.3675	0	0	i
BA1250-C36456-cds1|BA1250-C36456	9.985	0	0	i
BA1250-C36456-cds2|BA1250-C36456	9.0609	1	0	i12-34o
BA1250-C36456-cds3|BA1250-C36456	10.2015	1	0	i21-50o
BA1250-C36456-cds4|BA1250-C36456	9.5121	1	0	o6-29i
BA1250-C36456-cds5|BA1250-C36456	9.7635	1	0	i12-36o
BA1250-C36456-cds6|BA1250-C36456	9.5445	0	Y	n8-16c21/22o
BA1250-C36456-cds7|BA1250-C36456	6.7834	0	Y	n7-16c21/22o
BA1250-C37650-cds1|BA1250-C37650	9.5779	1	0	i12-31o
BA1250-C37650-cds2|BA1250-C37650 hypothetical protein CBC24_03425	10.5729	2	0	i7-28o92-113i
BA1250-C37650-cds3|BA1250-C37650	9.7388	0	0	o6-23i44-62o82-98i110-128o148-165i177-206o212-231i243-264o290-307i312-332o
BA1250-C37650-cds4|BA1250-C37650	9.8431	2	0	i7-26o32-50i57-75o87-103i115-133o161-178i190-205o211-227i232-250o337-359i371-388o394-412i
BA1250-C37650-cds5|BA1250-C37650	9.8124	0	0	i
BA1250-C37650-cds6|BA1250-C37650 carbamoyltransferase	9.3785	0	0	i
BA1250-C37650-cds7|BA1250-C37650	6.875	0	0	i
BA1250-C38313-cds1|BA1250-C38313	6.9355	0	0	i
BA1250-C38313-cds2|BA1250-C38313	9.7624	0	0	i
BA1250-C38313-cds3|BA1250-C38313	5.8023	0	0	i
BA1250-C38313-cds4|BA1250-C38313 hypothetical protein CBD26_00230	7.0887	0	0	i
BA1250-C38313-cds5|BA1250-C38313	8.3776	0	Y	n4-14c19/20o
BA1250-C38313-cds6|BA1250-C38313	9.7726	1	0	i7-27o
BA1250-C38313-cds7|BA1250-C38313	4.2554	0	0	i
BA1250-C38630-cds1|BA1250-C38630	9.0581	0	Y	n4-15c21/22o
BA1250-C38630-cds2|BA1250-C38630	9.8676	7	0	o6-22i34-53o65-88i100-121o133-154i166-184o190-208i
BA1250-C38630-cds3|BA1250-C38630	9.8608	1	Y	n4-16c20/21o195-211i
BA1250-C38630-cds4|BA1250-C38630	9.8857	0	Y	n4-14c22/23o
BA1250-C38630-cds5|BA1250-C38630	8.6511	0	Y	n4-15c21/22o
BA1250-C38630-cds6|BA1250-C38630	10.4982	0	0	i
BA1250-C38630-cds7|BA1250-C38630	9.7022	0	Y	n4-14c19/20o
BA1250-C38630-cds8|BA1250-C38630	8.2925	0	Y	n4-15c22/23o
BA1250-C38630-cds9|BA1250-C38630	9.7985	0	0	i
BA1250-C38630-cds10|BA1250-C38630	7.0471	0	0	i
BA1250-C39390-cds1|BA1250-C39390	4.311	0	0	i
BA1250-C39390-cds2|BA1250-C39390 hypothetical protein CBD25_03700	4.6227	0	0	i
BA1250-C39390-cds3|BA1250-C39390	6.8067	0	0	i
BA1250-C39390-cds4|BA1250-C39390	6.959	0	0	i
BA1250-C39390-cds5|BA1250-C39390	4.9846	0	0	i
BA1250-C39898-cds1|BA1250-C39898	4.3537	0	0	i
BA1250-C39898-cds2|BA1250-C39898	10.1978	0	0	i
BA1250-C39898-cds3|BA1250-C39898	9.6841	0	0	i
BA1250-C39898-cds4|BA1250-C39898	9.3842	0	0	i
BA1250-C39898-cds5|BA1250-C39898	6.2787	0	0	i
BA1250-C40342-cds1|BA1250-C40342	4.603	0	0	i
BA1250-C40342-cds2|BA1250-C40342	4.6082	0	0	i
BA1250-C40342-cds3|BA1250-C40342	9.022	0	0	i
BA1250-C40342-cds4|BA1250-C40342	9.7629	0	0	i
BA1250-C40342-cds5|BA1250-C40342	9.8991	0	0	i
BA1250-C42787-cds1|BA1250-C42787	10.4791	0	0	i
BA1250-C42787-cds2|BA1250-C42787	7.8176	0	Y	n14-25c30/31o
BA1250-C42787-cds3|BA1250-C42787	10.0202	1	Y	n6-17c21/22o45-66i
BA1250-C42787-cds4|BA1250-C42787 hypothetical protein	8.032	0	0	i
BA1250-C42787-cds5|BA1250-C42787 HIT domain-containing protein	9.5157	0	0	i
BA1250-C42787-cds6|BA1250-C42787	9.2222	0	Y	n6-17c22/23o
BA1250-C45067-cds1|BA1250-C45067	10.0826	0	0	i
BA1250-C45067-cds2|BA1250-C45067	10.5862	1	0	o6-28i
BA1250-C45067-cds3|BA1250-C45067	10.03	0	0	i
BA1250-C45067-cds4|BA1250-C45067	10.299	2	0	i79-97o103-120i
BA1250-C45067-cds5|BA1250-C45067	9.8774	2	0	i154-176o182-201i
BA1250-C45067-cds6|BA1250-C45067	10.1271	6	0	i20-47o79-97i147-173o179-200i256-279o291-310i
BA1250-C46005-cds1|BA1250-C46005	6.8888	7	0	o29-51i58-76o96-121i142-165o177-193i200-219o231-250i257-279o349-367i374-391o449-467i479-496o508-530i537-557o601-620i632-654o660-682i
BA1250-C46005-cds2|BA1250-C46005 inner-membrane translocator	10.1435	4	0	i7-29o35-56i101-121o127-145i152-170o182-202i207-224o230-253i260-289o309-329i358-379o391-409i416-434o440-457i
BA1250-C46005-cds3|BA1250-C46005 lactam utilization protein LamB	8.2188	0	0	i
BA1250-C46005-cds4|BA1250-C46005	7.8368	0	0	i
BA1250-C46610-cds1|BA1250-C46610 transcriptional regulator	10.0495	0	0	i
BA1250-C46610-cds2|BA1250-C46610 hypothetical protein ALOHA_HF4000007I05ctg1g9	10.606	0	0	i
BA1250-C46610-cds3|BA1250-C46610 UDP-glucose 4-epimerase	9.5619	0	0	i
BA1250-C46610-cds4|BA1250-C46610 hypothetical protein CBE33_05740	8.6661	0	0	i
BA1250-C46610-cds5|BA1250-C46610 hypothetical protein CBE33_05735	9.1823	0	0	i
BA1250-C46610-cds6|BA1250-C46610 aldo/keto reductase	10.1287	0	0	i
BA1250-C46610-cds7|BA1250-C46610	6.5142	0	0	i
BA1250-C47390-cds1|BA1250-C47390	10.5521	0	0	i
BA1250-C47390-cds2|BA1250-C47390 DNA phosphorothioation system sulfurtransferase DndC	6.6166	0	0	i
BA1250-C47390-cds3|BA1250-C47390	6.6759	0	0	i
BA1250-C47390-cds4|BA1250-C47390 DNA sulfur modification protein DndE	9.8712	0	0	i
BA1250-C47390-cds5|BA1250-C47390	8.8403	0	0	i
BA1250-C47847-cds1|BA1250-C47847	4.7466	0	0	i
BA1250-C47847-cds2|BA1250-C47847	9.4141	0	0	i
BA1250-C47847-cds3|BA1250-C47847	7.7667	0	0	i
BA1250-C47847-cds4|BA1250-C47847	9.3664	0	0	i
BA1250-C47847-cds5|BA1250-C47847	5.7607	0	0	i
BA1250-C47923-cds1|BA1250-C47923	9.9735	0	0	i
BA1250-C47923-cds2|BA1250-C47923 transposase	4.4838	0	0	i
BA1250-C47923-cds3|BA1250-C47923	9.7962	0	Y	n3-13c18/19o
BA1250-C47923-cds4|BA1250-C47923	10.4635	0	0	i
BA1250-C47923-cds5|BA1250-C47923	5.0466	0	0	i
BA1250-C47923-cds6|BA1250-C47923	5.1199	0	0	i
BA1250-C47923-cds7|BA1250-C47923	10.7174	0	0	i
BA1250-C47923-cds8|BA1250-C47923	8.1367	0	Y	n4-15c19/20o
BA1250-C47923-cds9|BA1250-C47923	5.0148	0	0	i
BA1250-C47923-cds10|BA1250-C47923	9.2003	0	0	i

## Sheet: P.ubique HTCC7214
Protein	pI	Transmembrane domains	Signal Peptides	Topology		Supplementary Data Set S2. Protein category classification of the eight prokaryotes used in the electrostatic surface potential and pI comparisons. The pIs of the different proteins, their transmembrane domain topology and presence/absence of signal peptides are shown.
PelagibacterubiqueHTCC7214-C1-cds1|PelagibacterubiqueHTCC7214-C1	10.1542	1	0	o6-28i
PelagibacterubiqueHTCC7214-C1-cds2|PelagibacterubiqueHTCC7214-C1 peptide chain release factor 2	5.8779	0	0	i
PelagibacterubiqueHTCC7214-C1-cds3|PelagibacterubiqueHTCC7214-C1 penicillin-binding protein	10.3104	0	Y	n8-19c24/25o
PelagibacterubiqueHTCC7214-C1-cds4|PelagibacterubiqueHTCC7214-C1 ribonuclease E/G	9.5424	0	0	i
PelagibacterubiqueHTCC7214-C1-cds5|PelagibacterubiqueHTCC7214-C1 thiazole synthase	10.2352	0	0	i
PelagibacterubiqueHTCC7214-C1-cds6|PelagibacterubiqueHTCC7214-C1 thiamine biosynthesis protein ThiS	10.9834	0	0	i
PelagibacterubiqueHTCC7214-C1-cds7|PelagibacterubiqueHTCC7214-C1 type II 3-dehydroquinate dehydratase	6.5325	0	0	i
PelagibacterubiqueHTCC7214-C1-cds8|PelagibacterubiqueHTCC7214-C1 acetyl-CoA carboxylase biotin carboxyl carrier protein subunit	4.7168	0	0	i
PelagibacterubiqueHTCC7214-C1-cds9|PelagibacterubiqueHTCC7214-C1 acetyl-CoA carboxylase biotin carboxylase subunit	7.0865	0	0	i
PelagibacterubiqueHTCC7214-C1-cds10|PelagibacterubiqueHTCC7214-C1 DUF2155 domain-containing protein	7.2484	0	Y	n16-28c33/34o
PelagibacterubiqueHTCC7214-C1-cds11|PelagibacterubiqueHTCC7214-C1 NADH-ubiquinone oxidoreductase	9.9054	0	0	i
PelagibacterubiqueHTCC7214-C1-cds12|PelagibacterubiqueHTCC7214-C1 ribonucleotide reductase	7.691	0	0	i
PelagibacterubiqueHTCC7214-C1-cds13|PelagibacterubiqueHTCC7214-C1 aspartate--tRNA ligase	5.2417	0	0	i
PelagibacterubiqueHTCC7214-C1-cds14|PelagibacterubiqueHTCC7214-C1 DNA replication protein	9.5033	0	0	i
PelagibacterubiqueHTCC7214-C1-cds15|PelagibacterubiqueHTCC7214-C1 DUF2066 domain-containing protein	9.0888	0	Y	n13-23c34/35o
PelagibacterubiqueHTCC7214-C1-cds16|PelagibacterubiqueHTCC7214-C1 phosphoribosylformylglycinamidine cyclo-ligase	10.5403	0	0	i
PelagibacterubiqueHTCC7214-C1-cds17|PelagibacterubiqueHTCC7214-C1 phosphoribosylglycinamide formyltransferase	11.0808	0	0	i
PelagibacterubiqueHTCC7214-C1-cds18|PelagibacterubiqueHTCC7214-C1 nucleoside-diphosphate kinase	5.3535	0	0	i
PelagibacterubiqueHTCC7214-C1-cds19|PelagibacterubiqueHTCC7214-C1 leucyl aminopeptidase	9.9627	0	0	i
PelagibacterubiqueHTCC7214-C1-cds20|PelagibacterubiqueHTCC7214-C1 LptF/LptG family permease	10.2048	5	Y	n4-15c20/21o48-66i87-110o278-297i309-330o336-355i
PelagibacterubiqueHTCC7214-C1-cds21|PelagibacterubiqueHTCC7214-C1 LptF/LptG family permease	10.1005	6	0	i7-30o50-78i99-121o270-292i304-324o330-351i
PelagibacterubiqueHTCC7214-C1-cds22|PelagibacterubiqueHTCC7214-C1 hypothetical protein	5.7211	1	0	i7-25o
PelagibacterubiqueHTCC7214-C1-cds23|PelagibacterubiqueHTCC7214-C1 hypothetical protein	10.2404	0	Y	n8-19c24/25o
PelagibacterubiqueHTCC7214-C1-cds24|PelagibacterubiqueHTCC7214-C1 4-hydroxythreonine-4-phosphate dehydrogenase	10.6316	0	0	i
PelagibacterubiqueHTCC7214-C1-cds25|PelagibacterubiqueHTCC7214-C1 ribosomal RNA small subunit methyltransferase A	10.2386	0	0	i
PelagibacterubiqueHTCC7214-C1-cds26|PelagibacterubiqueHTCC7214-C1 guanylate kinase	6.1501	0	0	i
PelagibacterubiqueHTCC7214-C1-cds27|PelagibacterubiqueHTCC7214-C1 MULTISPECIES: acyl carrier protein	3.8331	0	0	i
PelagibacterubiqueHTCC7214-C1-cds28|PelagibacterubiqueHTCC7214-C1 3-oxoacyl-ACP reductase FabG	9.6578	0	0	i
PelagibacterubiqueHTCC7214-C1-cds29|PelagibacterubiqueHTCC7214-C1	5.8701	0	0	i
PelagibacterubiqueHTCC7214-C1-cds30|PelagibacterubiqueHTCC7214-C1 30S ribosomal protein S6	9.7744	0	0	i
PelagibacterubiqueHTCC7214-C1-cds31|PelagibacterubiqueHTCC7214-C1 30S ribosomal protein S18	11.5602	0	0	i
PelagibacterubiqueHTCC7214-C1-cds32|PelagibacterubiqueHTCC7214-C1 50S ribosomal protein L9	9.4914	0	0	i
PelagibacterubiqueHTCC7214-C1-cds33|PelagibacterubiqueHTCC7214-C1 replicative DNA helicase	4.9788	0	0	i
PelagibacterubiqueHTCC7214-C1-cds34|PelagibacterubiqueHTCC7214-C1 hypothetical protein	8.1139	13	0	o16-32i235-254o260-281i293-314o334-354i366-389o418-439i621-638o644-660i667-689o695-715i736-759o765-793i
PelagibacterubiqueHTCC7214-C1-cds35|PelagibacterubiqueHTCC7214-C1 colicin V production protein	7.3939	4	0	o12-28i35-56o71-92i112-136o
PelagibacterubiqueHTCC7214-C1-cds36|PelagibacterubiqueHTCC7214-C1 amidophosphoribosyltransferase	9.0561	0	0	i
PelagibacterubiqueHTCC7214-C1-cds37|PelagibacterubiqueHTCC7214-C1 HD domain-containing protein	6.9668	0	0	i
PelagibacterubiqueHTCC7214-C1-cds38|PelagibacterubiqueHTCC7214-C1 glutamate--cysteine ligase	5.0841	0	0	i
PelagibacterubiqueHTCC7214-C1-cds39|PelagibacterubiqueHTCC7214-C1 glutathione synthase	10.5921	0	0	i
PelagibacterubiqueHTCC7214-C1-cds40|PelagibacterubiqueHTCC7214-C1 EamA/RhaT family transporter	7.872	10	0	i12-33o39-58i70-91o97-118i125-142o154-172i184-202o208-227i239-256o262-281i
PelagibacterubiqueHTCC7214-C1-cds41|PelagibacterubiqueHTCC7214-C1 MFS transporter	9.6321	11	Y	n8-18c23/24o39-61i73-92o98-119i131-152o158-178i199-224o230-253i265-287o299-319i331-357o363-382i
PelagibacterubiqueHTCC7214-C1-cds42|PelagibacterubiqueHTCC7214-C1 thioredoxin	9.8735	0	Y	n4-14c18/19o
PelagibacterubiqueHTCC7214-C1-cds43|PelagibacterubiqueHTCC7214-C1 nitrilase	6.8548	0	0	i
PelagibacterubiqueHTCC7214-C1-cds44|PelagibacterubiqueHTCC7214-C1 FAD-dependent oxidoreductase	7.3416	0	0	i
PelagibacterubiqueHTCC7214-C1-cds45|PelagibacterubiqueHTCC7214-C1 RidA family protein	6.5116	0	0	i
PelagibacterubiqueHTCC7214-C1-cds46|PelagibacterubiqueHTCC7214-C1 DUF1028 domain-containing protein	5.0567	0	0	i
PelagibacterubiqueHTCC7214-C1-cds47|PelagibacterubiqueHTCC7214-C1 acetylornithine deacetylase	7.5745	0	0	i
PelagibacterubiqueHTCC7214-C1-cds48|PelagibacterubiqueHTCC7214-C1	10.2753	2	0	i12-28o34-52i
PelagibacterubiqueHTCC7214-C1-cds49|PelagibacterubiqueHTCC7214-C1 DUF3883 domain-containing protein	5.359	0	0	i
PelagibacterubiqueHTCC7214-C1-cds50|PelagibacterubiqueHTCC7214-C1 hypothetical protein	8.6885	0	0	i
PelagibacterubiqueHTCC7214-C1-cds51|PelagibacterubiqueHTCC7214-C1 hypothetical protein	9.5238	0	0	i
PelagibacterubiqueHTCC7214-C1-cds52|PelagibacterubiqueHTCC7214-C1 hypothetical protein	6.2347	0	0	i
PelagibacterubiqueHTCC7214-C1-cds53|PelagibacterubiqueHTCC7214-C1 low specificity L-threonine aldolase	6.1347	0	0	i
PelagibacterubiqueHTCC7214-C1-cds54|PelagibacterubiqueHTCC7214-C1 serine/threonine protein kinase	5.1032	0	0	i
PelagibacterubiqueHTCC7214-C1-cds55|PelagibacterubiqueHTCC7214-C1 creatininase	5.6309	0	0	i
PelagibacterubiqueHTCC7214-C1-cds56|PelagibacterubiqueHTCC7214-C1 EamA/RhaT family transporter	9.3074	10	0	i9-31o37-57i69-94o100-120i127-147o153-173i185-208o214-233i240-260o272-290i
PelagibacterubiqueHTCC7214-C1-cds57|PelagibacterubiqueHTCC7214-C1 molybdopterin molybdenumtransferase MoeA	10.8258	0	0	i
PelagibacterubiqueHTCC7214-C1-cds58|PelagibacterubiqueHTCC7214-C1 molybdenum cofactor guanylyltransferase	7.5029	0	0	i
PelagibacterubiqueHTCC7214-C1-cds59|PelagibacterubiqueHTCC7214-C1 MULTISPECIES: iron-sulfur cluster assembly scaffold protein	8.7411	0	0	i
PelagibacterubiqueHTCC7214-C1-cds60|PelagibacterubiqueHTCC7214-C1 MULTISPECIES: HPP family protein	10.2706	5	0	i12-29o35-53i65-82o88-107i127-150o
PelagibacterubiqueHTCC7214-C1-cds61|PelagibacterubiqueHTCC7214-C1 formate dehydrogenase family accessory protein FdhD	8.4317	0	0	i
PelagibacterubiqueHTCC7214-C1-cds62|PelagibacterubiqueHTCC7214-C1 formate dehydrogenase	5.9654	0	0	i
PelagibacterubiqueHTCC7214-C1-cds63|PelagibacterubiqueHTCC7214-C1 formate dehydrogenase subunit alpha	6.3257	0	0	i
PelagibacterubiqueHTCC7214-C1-cds64|PelagibacterubiqueHTCC7214-C1 YdiU family protein	7.9206	0	0	i
PelagibacterubiqueHTCC7214-C1-cds65|PelagibacterubiqueHTCC7214-C1 FAD-binding oxidoreductase	5.3245	0	0	i
PelagibacterubiqueHTCC7214-C1-cds66|PelagibacterubiqueHTCC7214-C1 tryptophan-rich sensory protein	10.029	4	Y	n6-16c24/25o48-68i80-98o104-123i135-154o
PelagibacterubiqueHTCC7214-C1-cds67|PelagibacterubiqueHTCC7214-C1 KR domain-containing protein	9.6211	0	0	i
PelagibacterubiqueHTCC7214-C1-cds68|PelagibacterubiqueHTCC7214-C1 DUF3833 domain-containing protein	8.9339	0	Y	n10-18c23/24o
PelagibacterubiqueHTCC7214-C1-cds69|PelagibacterubiqueHTCC7214-C1 class I SAM-dependent methyltransferase	9.0686	0	0	i
PelagibacterubiqueHTCC7214-C1-cds70|PelagibacterubiqueHTCC7214-C1 DUF1365 domain-containing protein	10.0605	0	0	i
PelagibacterubiqueHTCC7214-C1-cds71|PelagibacterubiqueHTCC7214-C1 FAD-dependent oxidoreductase	9.5179	0	Y	n3-11c16/17o
PelagibacterubiqueHTCC7214-C1-cds72|PelagibacterubiqueHTCC7214-C1 glycine dehydrogenase (aminomethyl-transferring)	7.1368	0	0	i
PelagibacterubiqueHTCC7214-C1-cds73|PelagibacterubiqueHTCC7214-C1 glycine cleavage system protein H	4.1384	0	0	i
PelagibacterubiqueHTCC7214-C1-cds74|PelagibacterubiqueHTCC7214-C1 glycine cleavage system aminomethyltransferase T	6.5305	0	0	i
PelagibacterubiqueHTCC7214-C1-cds75|PelagibacterubiqueHTCC7214-C1 C4-dicarboxylate ABC transporter substrate-binding protein	9.4917	4	0	i12-33o45-68i89-111o145-166i
PelagibacterubiqueHTCC7214-C1-cds76|PelagibacterubiqueHTCC7214-C1 MULTISPECIES: TRAP transporter large permease	7.3454	12	0	o6-34i54-74o94-123i135-159o165-193i214-235o241-260i272-293o305-327i334-353o359-381i393-414o
PelagibacterubiqueHTCC7214-C1-cds77|PelagibacterubiqueHTCC7214-C1 C4-dicarboxylate ABC transporter substrate-binding protein	8.1869	0	Y	n9-20c25/26o
PelagibacterubiqueHTCC7214-C1-cds78|PelagibacterubiqueHTCC7214-C1 EamA/RhaT family transporter	9.9041	10	0	i7-27o39-58i70-89o101-118i125-142o154-171i183-201o207-225i237-256o262-283i
PelagibacterubiqueHTCC7214-C1-cds79|PelagibacterubiqueHTCC7214-C1 allophanate hydrolase	7.9947	0	0	i
PelagibacterubiqueHTCC7214-C1-cds80|PelagibacterubiqueHTCC7214-C1 allophanate hydrolase subunit 1	6.0959	0	0	i
PelagibacterubiqueHTCC7214-C1-cds81|PelagibacterubiqueHTCC7214-C1 LamB/YcsF family protein	6.3705	0	0	i
PelagibacterubiqueHTCC7214-C1-cds82|PelagibacterubiqueHTCC7214-C1 hypothetical protein	9.9169	0	Y	n5-16c21/22o
PelagibacterubiqueHTCC7214-C1-cds83|PelagibacterubiqueHTCC7214-C1 C4-dicarboxylate ABC transporter permease	9.6683	11	0	o6-39i59-77o97-120i140-166o172-196i224-242o248-266i278-301o321-350i362-383o403-427i
PelagibacterubiqueHTCC7214-C1-cds84|PelagibacterubiqueHTCC7214-C1 TRAP transporter small permease	9.8198	4	0	i12-44o50-68i89-109o129-154i
PelagibacterubiqueHTCC7214-C1-cds85|PelagibacterubiqueHTCC7214-C1 C4-dicarboxylate ABC transporter substrate-binding protein	9.9672	0	Y	n7-18c23/24o
PelagibacterubiqueHTCC7214-C1-cds86|PelagibacterubiqueHTCC7214-C1 membrane protein	9.8492	6	0	o6-34i41-60o66-84i110-130o136-155i167-189o
PelagibacterubiqueHTCC7214-C1-cds87|PelagibacterubiqueHTCC7214-C1 3-methyl-2-oxobutanoate hydroxymethyltransferase	10.7178	0	0	i
PelagibacterubiqueHTCC7214-C1-cds88|PelagibacterubiqueHTCC7214-C1 glutamine-hydrolyzing GMP synthase	10.6294	0	0	i
PelagibacterubiqueHTCC7214-C1-cds89|PelagibacterubiqueHTCC7214-C1 hypothetical protein	5.0806	0	Y	n4-15c23/24o
PelagibacterubiqueHTCC7214-C1-cds90|PelagibacterubiqueHTCC7214-C1 guanosine monophosphate reductase	10.5359	0	0	i
PelagibacterubiqueHTCC7214-C1-cds91|PelagibacterubiqueHTCC7214-C1 RlmE family RNA methyltransferase	10.3586	0	0	i
PelagibacterubiqueHTCC7214-C1-cds92|PelagibacterubiqueHTCC7214-C1 glycosyl transferase	8.0706	0	0	i
PelagibacterubiqueHTCC7214-C1-cds93|PelagibacterubiqueHTCC7214-C1 CDP-diacylglycerol--serine O-phosphatidyltransferase	9.0748	8	0	i20-39o45-61i82-101o107-128i140-161o173-192i204-221o227-245i
PelagibacterubiqueHTCC7214-C1-cds94|PelagibacterubiqueHTCC7214-C1 phosphatidylserine decarboxylase family protein	6.5362	1	0	o16-49i
PelagibacterubiqueHTCC7214-C1-cds95|PelagibacterubiqueHTCC7214-C1 isocitrate dehydrogenase (NADP(+))	6.7804	0	0	i
PelagibacterubiqueHTCC7214-C1-cds96|PelagibacterubiqueHTCC7214-C1 alanine--tRNA ligase	6.1907	0	0	i
PelagibacterubiqueHTCC7214-C1-cds97|PelagibacterubiqueHTCC7214-C1 tetratricopeptide repeat protein	8.9148	0	0	i
PelagibacterubiqueHTCC7214-C1-cds98|PelagibacterubiqueHTCC7214-C1 tetratricopeptide repeat protein	5.5853	0	0	i
PelagibacterubiqueHTCC7214-C1-cds99|PelagibacterubiqueHTCC7214-C1 recombinase RecA	9.2991	0	0	i
PelagibacterubiqueHTCC7214-C1-cds100|PelagibacterubiqueHTCC7214-C1 membrane protein	9.7139	0	Y	n4-15c20/21o
PelagibacterubiqueHTCC7214-C1-cds101|PelagibacterubiqueHTCC7214-C1 uridine kinase	10.8177	0	0	i
PelagibacterubiqueHTCC7214-C1-cds102|PelagibacterubiqueHTCC7214-C1 GFA family protein	7.7508	0	0	i
PelagibacterubiqueHTCC7214-C1-cds103|PelagibacterubiqueHTCC7214-C1 GFA family protein	8.7675	0	0	i
PelagibacterubiqueHTCC7214-C1-cds104|PelagibacterubiqueHTCC7214-C1 MULTISPECIES: SOS-response transcriptional regulator	5.5953	0	0	i
PelagibacterubiqueHTCC7214-C1-cds105|PelagibacterubiqueHTCC7214-C1 DUF4113 domain-containing protein	10.3125	0	0	i
PelagibacterubiqueHTCC7214-C1-cds106|PelagibacterubiqueHTCC7214-C1 hypothetical protein	10.0038	0	Y	n14-25c30/31o
PelagibacterubiqueHTCC7214-C1-cds107|PelagibacterubiqueHTCC7214-C1 hypothetical protein	9.995	0	Y	n4-15c20/21o
PelagibacterubiqueHTCC7214-C1-cds108|PelagibacterubiqueHTCC7214-C1 hypothetical protein	10.0514	0	Y	n4-15c20/21o
PelagibacterubiqueHTCC7214-C1-cds109|PelagibacterubiqueHTCC7214-C1 glycosyl transferase	8.0584	2	0	i221-240o246-268i
PelagibacterubiqueHTCC7214-C1-cds110|PelagibacterubiqueHTCC7214-C1 membrane protein	9.6458	11	0	i12-30o75-92i104-120o126-144i151-168o174-190i202-219o249-270i284-305o311-329i341-359o
PelagibacterubiqueHTCC7214-C1-cds111|PelagibacterubiqueHTCC7214-C1 molecular chaperone DnaK	10.4174	0	0	i
PelagibacterubiqueHTCC7214-C1-cds112|PelagibacterubiqueHTCC7214-C1 ectoine/hydroxyectoine ABC transporter ATP-binding protein EhuA	5.4188	0	0	i
PelagibacterubiqueHTCC7214-C1-cds113|PelagibacterubiqueHTCC7214-C1 ectoine/hydroxyectoine ABC transporter permease subunit EhuD	9.4355	5	0	o20-43i63-80o86-105i164-185o191-209i
PelagibacterubiqueHTCC7214-C1-cds114|PelagibacterubiqueHTCC7214-C1 ectoine/hydroxyectoine ABC transporter permease subunit EhuC	10.0217	5	0	o20-42i54-74o80-101i140-168o180-198i
PelagibacterubiqueHTCC7214-C1-cds115|PelagibacterubiqueHTCC7214-C1 ABC transporter substrate-binding protein	6.2966	0	Y	n7-18c23/24o
PelagibacterubiqueHTCC7214-C1-cds116|PelagibacterubiqueHTCC7214-C1 MOSC domain-containing protein	6.5379	0	0	i
PelagibacterubiqueHTCC7214-C1-cds117|PelagibacterubiqueHTCC7214-C1 phytanoyl-CoA dioxygenase	6.8503	0	0	i
PelagibacterubiqueHTCC7214-C1-cds118|PelagibacterubiqueHTCC7214-C1 glutathione S-transferase	7.9143	0	0	i
PelagibacterubiqueHTCC7214-C1-cds119|PelagibacterubiqueHTCC7214-C1 NAD(P)/FAD-dependent oxidoreductase	6.7781	0	0	i
PelagibacterubiqueHTCC7214-C1-cds120|PelagibacterubiqueHTCC7214-C1 MULTISPECIES: (2Fe-2S) ferredoxin	3.9649	0	0	i
PelagibacterubiqueHTCC7214-C1-cds121|PelagibacterubiqueHTCC7214-C1 MULTISPECIES: biphenyl 2,3-dioxygenase	9.0577	7	Y	n6-17c23/24o33-52i64-82o102-120i127-144o150-171i183-205o225-246i
PelagibacterubiqueHTCC7214-C1-cds122|PelagibacterubiqueHTCC7214-C1 propionyl-CoA synthetase	6.68	0	0	i
PelagibacterubiqueHTCC7214-C1-cds123|PelagibacterubiqueHTCC7214-C1 dihydroorotase	6.673	0	0	i
PelagibacterubiqueHTCC7214-C1-cds124|PelagibacterubiqueHTCC7214-C1 folate-binding protein	7.8644	0	0	i
PelagibacterubiqueHTCC7214-C1-cds125|PelagibacterubiqueHTCC7214-C1	8.6711	1	0	i7-29o
PelagibacterubiqueHTCC7214-C1-cds126|PelagibacterubiqueHTCC7214-C1 quinolinate synthase NadA	6.1124	0	0	i
PelagibacterubiqueHTCC7214-C1-cds127|PelagibacterubiqueHTCC7214-C1 nicotinate-nucleotide diphosphorylase (carboxylating)	10.7802	0	0	i
PelagibacterubiqueHTCC7214-C1-cds128|PelagibacterubiqueHTCC7214-C1 phosphoribosyl-ATP diphosphatase	4.6364	0	0	i
PelagibacterubiqueHTCC7214-C1-cds129|PelagibacterubiqueHTCC7214-C1 class II fumarate hydratase	10.37	0	0	i
PelagibacterubiqueHTCC7214-C1-cds130|PelagibacterubiqueHTCC7214-C1 hypothetical protein	10.111	1	0	i47-68o
PelagibacterubiqueHTCC7214-C1-cds131|PelagibacterubiqueHTCC7214-C1 DNA helicase II	7.2954	0	0	i
PelagibacterubiqueHTCC7214-C1-cds132|PelagibacterubiqueHTCC7214-C1 aminopeptidase P family protein	10.4936	0	0	i
PelagibacterubiqueHTCC7214-C1-cds133|PelagibacterubiqueHTCC7214-C1 NAD-dependent DNA ligase LigA	10.2074	0	0	i
PelagibacterubiqueHTCC7214-C1-cds134|PelagibacterubiqueHTCC7214-C1 outer membrane protein assembly factor BamD	9.3248	0	Y	n4-15c20/21o
PelagibacterubiqueHTCC7214-C1-cds135|PelagibacterubiqueHTCC7214-C1 UDP-3-O-	7.1977	0	0	i
PelagibacterubiqueHTCC7214-C1-cds136|PelagibacterubiqueHTCC7214-C1 hypothetical protein	5.4433	0	0	i
PelagibacterubiqueHTCC7214-C1-cds137|PelagibacterubiqueHTCC7214-C1 hypothetical protein	10.2315	0	Y	n9-19c24/25o
PelagibacterubiqueHTCC7214-C1-cds138|PelagibacterubiqueHTCC7214-C1 D-alanine--D-alanine ligase	10.6205	0	0	i
PelagibacterubiqueHTCC7214-C1-cds139|PelagibacterubiqueHTCC7214-C1 UDP-N-acetylenolpyruvoylglucosamine reductase	9.2579	0	0	i
PelagibacterubiqueHTCC7214-C1-cds140|PelagibacterubiqueHTCC7214-C1 UDP-N-acetylmuramate--L-alanine ligase	10.5426	1	0	i10-28o
PelagibacterubiqueHTCC7214-C1-cds141|PelagibacterubiqueHTCC7214-C1 UDP-N-acetylglucosamine--N-acetylmuramyl- (pentapeptide) pyrophosphoryl-UDP N-acetylglucosamine transferase	9.9922	2	0	o63-83i95-116o
PelagibacterubiqueHTCC7214-C1-cds142|PelagibacterubiqueHTCC7214-C1 cell division protein FtsW	9.575	9	0	o22-45i57-77o83-107i127-145o151-167i179-211o280-300i312-334o346-367i
PelagibacterubiqueHTCC7214-C1-cds143|PelagibacterubiqueHTCC7214-C1 UDP-N-acetylmuramoyl-L-alanine--D-glutamate ligase	10.7826	0	0	i
PelagibacterubiqueHTCC7214-C1-cds144|PelagibacterubiqueHTCC7214-C1 phospho-N-acetylmuramoyl-pentapeptide- transferas e	9.2165	10	0	o28-49i70-91o97-115i135-152o164-186i198-220o240-257i264-284o290-312i339-358o
PelagibacterubiqueHTCC7214-C1-cds145|PelagibacterubiqueHTCC7214-C1 UDP-N-acetylmuramoyl-L-alanyl-D-glutamate--2,6- diaminopimelate ligase	10.9116	0	0	i
PelagibacterubiqueHTCC7214-C1-cds146|PelagibacterubiqueHTCC7214-C1 penicillin-binding protein 2	9.7913	1	0	i30-52o
PelagibacterubiqueHTCC7214-C1-cds147|PelagibacterubiqueHTCC7214-C1 hypothetical protein	5.2523	0	Y	n4-15c20/21o
PelagibacterubiqueHTCC7214-C1-cds148|PelagibacterubiqueHTCC7214-C1 16S rRNA (cytosine(1402)-N(4))-methyltransferase RsmH	9.7292	0	0	i
PelagibacterubiqueHTCC7214-C1-cds149|PelagibacterubiqueHTCC7214-C1 cell division protein FtsZ	4.1865	0	0	i
PelagibacterubiqueHTCC7214-C1-cds150|PelagibacterubiqueHTCC7214-C1 transcriptional regulator MraZ	9.9731	0	0	i
PelagibacterubiqueHTCC7214-C1-cds151|PelagibacterubiqueHTCC7214-C1 N-acetylmuramoyl-L-alanine amidase	10.8771	0	0	i
PelagibacterubiqueHTCC7214-C1-cds152|PelagibacterubiqueHTCC7214-C1 hypothetical protein	4.7075	0	Y	n4-15c20/21o
PelagibacterubiqueHTCC7214-C1-cds153|PelagibacterubiqueHTCC7214-C1 toluene tolerance protein	9.5758	0	Y	n4-15c23/24o
PelagibacterubiqueHTCC7214-C1-cds154|PelagibacterubiqueHTCC7214-C1 RNA polymerase sigma factor RpoD	9.6226	0	0	i
PelagibacterubiqueHTCC7214-C1-cds155|PelagibacterubiqueHTCC7214-C1 DNA primase	9.14	0	0	i
PelagibacterubiqueHTCC7214-C1-cds156|PelagibacterubiqueHTCC7214-C1 GatB/YqeY domain-containing protein	7.3541	0	0	i
PelagibacterubiqueHTCC7214-C1-cds157|PelagibacterubiqueHTCC7214-C1 carbamoyl-phosphate synthase small subunit	10.559	1	0	o277-295i
PelagibacterubiqueHTCC7214-C1-cds158|PelagibacterubiqueHTCC7214-C1 carbamoyl-phosphate synthase large subunit	9.8072	0	Y	n10-19c23/24o
PelagibacterubiqueHTCC7214-C1-cds159|PelagibacterubiqueHTCC7214-C1 MOSC domain-containing protein	9.242	0	0	i
PelagibacterubiqueHTCC7214-C1-cds160|PelagibacterubiqueHTCC7214-C1 hypothetical protein	6.5176	0	0	i
PelagibacterubiqueHTCC7214-C1-cds161|PelagibacterubiqueHTCC7214-C1 nucleoside-diphosphate sugar epimerase	9.5482	0	0	i
PelagibacterubiqueHTCC7214-C1-cds162|PelagibacterubiqueHTCC7214-C1 thioredoxin-disulfide reductase	5.2653	0	0	i
PelagibacterubiqueHTCC7214-C1-cds163|PelagibacterubiqueHTCC7214-C1 pyridoxal phosphate-dependent aminotransferase	10.3843	0	0	i
PelagibacterubiqueHTCC7214-C1-cds164|PelagibacterubiqueHTCC7214-C1 excinuclease ABC subunit UvrB	8.9333	0	0	i
PelagibacterubiqueHTCC7214-C1-cds165|PelagibacterubiqueHTCC7214-C1 short chain dehydrogenase	10.4965	0	0	i
PelagibacterubiqueHTCC7214-C1-cds166|PelagibacterubiqueHTCC7214-C1 dihydroneopterin aldolase	10.1637	0	0	i
PelagibacterubiqueHTCC7214-C1-cds167|PelagibacterubiqueHTCC7214-C1 excinuclease ABC subunit UvrC	10.1904	0	0	i
PelagibacterubiqueHTCC7214-C1-cds168|PelagibacterubiqueHTCC7214-C1 CDP-diacylglycerol--glycerol-3-phosphate 3-phosphatidyltransferase	6.5376	6	0	i7-27o33-57i69-88o94-113i125-143o155-174i
PelagibacterubiqueHTCC7214-C1-cds169|PelagibacterubiqueHTCC7214-C1 branched-chain amino acid aminotransferase	7.2489	0	0	i
PelagibacterubiqueHTCC7214-C1-cds170|PelagibacterubiqueHTCC7214-C1 MULTISPECIES: MarR family transcriptional regulator	10.2332	0	0	i
PelagibacterubiqueHTCC7214-C1-cds171|PelagibacterubiqueHTCC7214-C1 DNA-binding response regulator	8.7835	0	0	i
PelagibacterubiqueHTCC7214-C1-cds172|PelagibacterubiqueHTCC7214-C1 two-component sensor histidine kinase	9.8884	2	0	i21-41o164-183i
PelagibacterubiqueHTCC7214-C1-cds173|PelagibacterubiqueHTCC7214-C1 MULTISPECIES: hypothetical protein	10.7954	0	0	i
PelagibacterubiqueHTCC7214-C1-cds174|PelagibacterubiqueHTCC7214-C1 prolipoprotein diacylglyceryl transferase	8.5634	7	0	o20-41i53-73o93-110i117-138o171-188i200-219o225-252i
PelagibacterubiqueHTCC7214-C1-cds175|PelagibacterubiqueHTCC7214-C1 SAM-dependent methyltransferase	9.2212	0	0	i
PelagibacterubiqueHTCC7214-C1-cds176|PelagibacterubiqueHTCC7214-C1 peptidoglycan editing factor PgeF	10.7571	0	0	i
PelagibacterubiqueHTCC7214-C1-cds177|PelagibacterubiqueHTCC7214-C1 ribose-phosphate pyrophosphokinase	10.5777	0	0	i
PelagibacterubiqueHTCC7214-C1-cds178|PelagibacterubiqueHTCC7214-C1 50S ribosomal protein L25	5.1201	0	0	i
PelagibacterubiqueHTCC7214-C1-cds179|PelagibacterubiqueHTCC7214-C1 aminoacyl-tRNA hydrolase	6.2815	0	0	i
PelagibacterubiqueHTCC7214-C1-cds180|PelagibacterubiqueHTCC7214-C1 redox-regulated ATPase YchF	4.8455	0	0	i
PelagibacterubiqueHTCC7214-C1-cds181|PelagibacterubiqueHTCC7214-C1 cytochrome c1	5.7357	1	Y	n7-18c23/24o229-248i
PelagibacterubiqueHTCC7214-C1-cds182|PelagibacterubiqueHTCC7214-C1 cytochrome b	8.3301	9	0	o40-68i89-109o124-146i158-179o191-215i236-261o304-323i335-356o362-387i
PelagibacterubiqueHTCC7214-C1-cds183|PelagibacterubiqueHTCC7214-C1 ubiquinol-cytochrome c reductase iron-sulfur subunit	7.4524	1	0	i12-32o
PelagibacterubiqueHTCC7214-C1-cds184|PelagibacterubiqueHTCC7214-C1 tRNA (cytidine(34)-2'-O)-methyltransferase	8.8274	0	0	i
PelagibacterubiqueHTCC7214-C1-cds185|PelagibacterubiqueHTCC7214-C1 oxygen-dependent coproporphyrinogen oxidase	10.3696	0	0	i
PelagibacterubiqueHTCC7214-C1-cds186|PelagibacterubiqueHTCC7214-C1 MULTISPECIES: transcription elongation factor GreA	5.3814	0	0	i
PelagibacterubiqueHTCC7214-C1-cds187|PelagibacterubiqueHTCC7214-C1 CCA tRNA nucleotidyltransferase	9.3965	0	0	i
PelagibacterubiqueHTCC7214-C1-cds188|PelagibacterubiqueHTCC7214-C1 4-diphosphocytidyl-2C-methyl-D-erythritol kinase	11.0115	0	0	i
PelagibacterubiqueHTCC7214-C1-cds189|PelagibacterubiqueHTCC7214-C1 tetratricopeptide repeat protein	9.0636	0	Y	n8-15c20/21o
PelagibacterubiqueHTCC7214-C1-cds190|PelagibacterubiqueHTCC7214-C1 uracil-DNA glycosylase	9.854	0	0	i
PelagibacterubiqueHTCC7214-C1-cds191|PelagibacterubiqueHTCC7214-C1 ribonuclease HII	11.0029	0	0	i
PelagibacterubiqueHTCC7214-C1-cds192|PelagibacterubiqueHTCC7214-C1 site-specific DNA-methyltransferase	10.1215	0	0	i
PelagibacterubiqueHTCC7214-C1-cds193|PelagibacterubiqueHTCC7214-C1 salicylate 1-monooxygenase	9.319	0	Y	n4-16c21/22o
PelagibacterubiqueHTCC7214-C1-cds194|PelagibacterubiqueHTCC7214-C1 A/G-specific adenine glycosylase	10.4458	0	0	i
PelagibacterubiqueHTCC7214-C1-cds195|PelagibacterubiqueHTCC7214-C1 DUF721 domain-containing protein	10.3985	0	0	i
PelagibacterubiqueHTCC7214-C1-cds196|PelagibacterubiqueHTCC7214-C1 DSBA oxidoreductase	8.9848	0	Y	n4-15c20/21o
PelagibacterubiqueHTCC7214-C1-cds197|PelagibacterubiqueHTCC7214-C1 chromosome segregation protein SMC	4.7711	0	0	i
PelagibacterubiqueHTCC7214-C1-cds198|PelagibacterubiqueHTCC7214-C1 membrane protein	10.9381	2	0	i35-56o62-83i
PelagibacterubiqueHTCC7214-C1-cds199|PelagibacterubiqueHTCC7214-C1 F0F1 ATP synthase subunit A	9.7302	6	0	o30-48i85-109o115-135i144-167o187-207i219-237o
PelagibacterubiqueHTCC7214-C1-cds200|PelagibacterubiqueHTCC7214-C1 MULTISPECIES: ATP synthase subunit C	6.6023	2	0	o6-29i50-74o
PelagibacterubiqueHTCC7214-C1-cds201|PelagibacterubiqueHTCC7214-C1	4.7887	1	Y	n7-18c22/23o38-59i
PelagibacterubiqueHTCC7214-C1-cds202|PelagibacterubiqueHTCC7214-C1 ATPase	5.4437	1	0	o6-25i
PelagibacterubiqueHTCC7214-C1-cds203|PelagibacterubiqueHTCC7214-C1 phytoene desaturase	9.3291	0	0	i
PelagibacterubiqueHTCC7214-C1-cds204|PelagibacterubiqueHTCC7214-C1 phytoene synthase	9.62	0	0	i
PelagibacterubiqueHTCC7214-C1-cds205|PelagibacterubiqueHTCC7214-C1 lycopene cyclase	9.119	0	0	i
PelagibacterubiqueHTCC7214-C1-cds206|PelagibacterubiqueHTCC7214-C1 membrane protein	8.5595	8	0	i20-38o44-64i85-116o136-154i183-200o212-236i266-285o297-316i
PelagibacterubiqueHTCC7214-C1-cds207|PelagibacterubiqueHTCC7214-C1 4-hydroxy-3-methylbut-2-enyl diphosphate reductase	7.9197	0	Y	n8-18c23/24o
PelagibacterubiqueHTCC7214-C1-cds208|PelagibacterubiqueHTCC7214-C1 homoserine kinase	10.563	0	0	i
PelagibacterubiqueHTCC7214-C1-cds209|PelagibacterubiqueHTCC7214-C1 ribonuclease HI	5.9152	0	0	i
PelagibacterubiqueHTCC7214-C1-cds210|PelagibacterubiqueHTCC7214-C1 peroxiredoxin	7.1867	0	0	i
PelagibacterubiqueHTCC7214-C1-cds211|PelagibacterubiqueHTCC7214-C1 threonine synthase	6.5329	0	0	i
PelagibacterubiqueHTCC7214-C1-cds212|PelagibacterubiqueHTCC7214-C1 SURF1 family protein	10.0269	1	0	o178-196i
PelagibacterubiqueHTCC7214-C1-cds213|PelagibacterubiqueHTCC7214-C1 cytochrome c oxidase subunit 3	6.3679	7	0	i17-36o42-59i80-103o130-148i160-180o192-221i241-261o
PelagibacterubiqueHTCC7214-C1-cds214|PelagibacterubiqueHTCC7214-C1 cytochrome c oxidase assembly protein	6.5909	0	Y	n10-20c25/26o
PelagibacterubiqueHTCC7214-C1-cds215|PelagibacterubiqueHTCC7214-C1 MULTISPECIES: hypothetical protein	10.6937	1	0	i12-32o
PelagibacterubiqueHTCC7214-C1-cds216|PelagibacterubiqueHTCC7214-C1 protoheme IX farnesyltransferase	10.173	9	0	i30-49o55-75i101-119o125-143i150-168o180-201i222-241o247-269i281-299o
PelagibacterubiqueHTCC7214-C1-cds217|PelagibacterubiqueHTCC7214-C1 cytochrome c oxidase subunit I	6.8684	12	0	i29-50o70-95i116-134o166-192i204-231o251-275i287-311o323-346i358-379o399-417i429-450o470-494i
PelagibacterubiqueHTCC7214-C1-cds218|PelagibacterubiqueHTCC7214-C1 cytochrome c oxidase subunit II	8.2816	2	Y	n4-14c19/20o47-68i89-111o
PelagibacterubiqueHTCC7214-C1-cds219|PelagibacterubiqueHTCC7214-C1 RNA methyltransferase	9.3237	0	0	i
PelagibacterubiqueHTCC7214-C1-cds220|PelagibacterubiqueHTCC7214-C1 haloacid dehalogenase type II	8.3231	0	0	i
PelagibacterubiqueHTCC7214-C1-cds221|PelagibacterubiqueHTCC7214-C1 transcriptional regulator	10.9168	0	0	i
PelagibacterubiqueHTCC7214-C1-cds222|PelagibacterubiqueHTCC7214-C1	8.601	0	0	i
PelagibacterubiqueHTCC7214-C1-cds223|PelagibacterubiqueHTCC7214-C1 DoxX family protein	7.3537	4	0	i7-26o38-60i67-84o96-114i
PelagibacterubiqueHTCC7214-C1-cds224|PelagibacterubiqueHTCC7214-C1 pirin family protein	6.1876	0	0	i
PelagibacterubiqueHTCC7214-C1-cds225|PelagibacterubiqueHTCC7214-C1 quinone oxidoreductase	6.796	0	0	i
PelagibacterubiqueHTCC7214-C1-cds226|PelagibacterubiqueHTCC7214-C1 DUF2721 domain-containing protein	7.142	3	0	o6-23i63-85o91-112i
PelagibacterubiqueHTCC7214-C1-cds227|PelagibacterubiqueHTCC7214-C1 4-hydroxybenzoate polyprenyltransferase	10.0067	9	0	i17-37o43-68i89-109o115-133i142-159o165-184i212-229o235-251i271-287o
PelagibacterubiqueHTCC7214-C1-cds228|PelagibacterubiqueHTCC7214-C1 ABC transporter ATP-binding protein	9.7089	6	0	i21-43o58-84i137-156o162-180i242-263o269-290i
PelagibacterubiqueHTCC7214-C1-cds229|PelagibacterubiqueHTCC7214-C1 hypothetical protein	10.8104	2	0	o6-25i50-67o
PelagibacterubiqueHTCC7214-C1-cds230|PelagibacterubiqueHTCC7214-C1 tetraacyldisaccharide 4'-kinase	10.5277	1	0	o14-32i
PelagibacterubiqueHTCC7214-C1-cds231|PelagibacterubiqueHTCC7214-C1 lipid A biosynthesis acyltransferase	10.7212	2	0	i5-23o29-45i
PelagibacterubiqueHTCC7214-C1-cds232|PelagibacterubiqueHTCC7214-C1 DUF2093 domain-containing protein	7.5086	0	0	i
PelagibacterubiqueHTCC7214-C1-cds233|PelagibacterubiqueHTCC7214-C1 phosphoribosylamine--glycine ligase	6.1118	0	0	i
PelagibacterubiqueHTCC7214-C1-cds234|PelagibacterubiqueHTCC7214-C1 16S rRNA (guanine(966)-N(2))-methyltransferase RsmD	10.0417	0	0	i
PelagibacterubiqueHTCC7214-C1-cds235|PelagibacterubiqueHTCC7214-C1 glucose-6-phosphate isomerase	10.6169	0	0	i
PelagibacterubiqueHTCC7214-C1-cds236|PelagibacterubiqueHTCC7214-C1 DUF3035 domain-containing protein	5.2814	0	Y	n7-17c25/26o
PelagibacterubiqueHTCC7214-C1-cds237|PelagibacterubiqueHTCC7214-C1 signal peptidase II	7.6658	5	0	o12-36i48-66o72-91i98-118o134-158i
PelagibacterubiqueHTCC7214-C1-cds238|PelagibacterubiqueHTCC7214-C1 isoleucine--tRNA ligase	7.0683	0	0	i
PelagibacterubiqueHTCC7214-C1-cds239|PelagibacterubiqueHTCC7214-C1 bifunctional riboflavin kinase/FAD synthetase	11.1393	0	0	i
PelagibacterubiqueHTCC7214-C1-cds240|PelagibacterubiqueHTCC7214-C1 TIGR01459 family HAD-type hydrolase	6.0508	0	0	i
PelagibacterubiqueHTCC7214-C1-cds241|PelagibacterubiqueHTCC7214-C1 molecular chaperone GroES	5.907	0	0	i
PelagibacterubiqueHTCC7214-C1-cds242|PelagibacterubiqueHTCC7214-C1 chaperonin GroEL	4.8907	0	0	i
PelagibacterubiqueHTCC7214-C1-cds243|PelagibacterubiqueHTCC7214-C1 hypothetical protein	8.9384	6	Y	n5-15c21/22o37-55i62-82o88-108i115-131o143-163i175-192o
PelagibacterubiqueHTCC7214-C1-cds244|PelagibacterubiqueHTCC7214-C1	11.3502	0	0	i
PelagibacterubiqueHTCC7214-C1-cds245|PelagibacterubiqueHTCC7214-C1	11.2057	0	0	i
PelagibacterubiqueHTCC7214-C1-cds246|PelagibacterubiqueHTCC7214-C1 translational GTPase TypA	6.1228	0	0	i
PelagibacterubiqueHTCC7214-C1-cds247|PelagibacterubiqueHTCC7214-C1 membrane protein	9.8511	6	0	i27-50o62-86i93-114o120-143i164-184o190-210i
PelagibacterubiqueHTCC7214-C1-cds248|PelagibacterubiqueHTCC7214-C1 hypothetical protein	10.1457	0	Y	n4-15c21/22o
PelagibacterubiqueHTCC7214-C1-cds249|PelagibacterubiqueHTCC7214-C1 amine oxidase	10.8806	0	0	i
PelagibacterubiqueHTCC7214-C1-cds250|PelagibacterubiqueHTCC7214-C1 protein for maturation of antibiotic MccB17	5.0711	0	0	i
PelagibacterubiqueHTCC7214-C1-cds251|PelagibacterubiqueHTCC7214-C1 metalloprotease TldD	7.1833	0	0	i
PelagibacterubiqueHTCC7214-C1-cds252|PelagibacterubiqueHTCC7214-C1 DUF393 domain-containing protein	10.0262	1	0	i84-107o
PelagibacterubiqueHTCC7214-C1-cds253|PelagibacterubiqueHTCC7214-C1 hypothetical protein	10.2755	2	0	o6-25i71-96o
PelagibacterubiqueHTCC7214-C1-cds254|PelagibacterubiqueHTCC7214-C1 hypothetical protein	10.7884	0	Y	n62-67c72/73o
PelagibacterubiqueHTCC7214-C1-cds255|PelagibacterubiqueHTCC7214-C1 class I SAM-dependent methyltransferase	9.0818	0	0	i
PelagibacterubiqueHTCC7214-C1-cds256|PelagibacterubiqueHTCC7214-C1 dihydrodipicolinate synthase family protein	5.8315	0	0	i
PelagibacterubiqueHTCC7214-C1-cds257|PelagibacterubiqueHTCC7214-C1 molecular chaperone DnaJ	10.7262	3	0	o6-24i36-56o62-85i
PelagibacterubiqueHTCC7214-C1-cds258|PelagibacterubiqueHTCC7214-C1 S9 family peptidase	5.8629	0	0	i
PelagibacterubiqueHTCC7214-C1-cds259|PelagibacterubiqueHTCC7214-C1 heat-shock protein	5.8149	0	0	i
PelagibacterubiqueHTCC7214-C1-cds260|PelagibacterubiqueHTCC7214-C1 hypothetical protein	6.5343	0	0	i
PelagibacterubiqueHTCC7214-C1-cds261|PelagibacterubiqueHTCC7214-C1 NCS2 family permease	5.3336	12	0	i20-39o51-75i82-103o109-131i143-163o175-193i200-219o239-260i328-345o351-368i380-408o420-435i
PelagibacterubiqueHTCC7214-C1-cds262|PelagibacterubiqueHTCC7214-C1 phosphoribosyltransferase	5.1061	0	0	i
PelagibacterubiqueHTCC7214-C1-cds263|PelagibacterubiqueHTCC7214-C1 DUF1330 domain-containing protein	7.2489	0	0	i
PelagibacterubiqueHTCC7214-C1-cds264|PelagibacterubiqueHTCC7214-C1 DNA-3-methyladenine glycosylase 2 family protein	10.6058	0	0	i
PelagibacterubiqueHTCC7214-C1-cds265|PelagibacterubiqueHTCC7214-C1 EamA/RhaT family transporter	9.4336	9	0	o20-40i60-77o83-104i111-131o137-155i167-189o195-212i224-243o249-266i
PelagibacterubiqueHTCC7214-C1-cds266|PelagibacterubiqueHTCC7214-C1 peptide-methionine (S)-S-oxide reductase	5.7389	0	0	i
PelagibacterubiqueHTCC7214-C1-cds267|PelagibacterubiqueHTCC7214-C1 sulfurtransferase	5.6739	1	0	o231-251i
PelagibacterubiqueHTCC7214-C1-cds268|PelagibacterubiqueHTCC7214-C1 efflux RND transporter periplasmic adaptor subunit	10.5581	1	0	i7-28o
PelagibacterubiqueHTCC7214-C1-cds269|PelagibacterubiqueHTCC7214-C1 AcrB/AcrD/AcrF family protein	8.7105	12	0	i12-29o339-358i365-385o391-416i436-457o469-490i533-551o863-882i889-909o915-940i961-981o993-1013i
PelagibacterubiqueHTCC7214-C1-cds270|PelagibacterubiqueHTCC7214-C1 lytic transglycosylase	10.4859	0	Y	n8-16c21/22o
PelagibacterubiqueHTCC7214-C1-cds271|PelagibacterubiqueHTCC7214-C1 phosphoglyceromutase	8.5787	0	0	i
PelagibacterubiqueHTCC7214-C1-cds272|PelagibacterubiqueHTCC7214-C1 nucleotidyltransferase family protein	8.0526	0	0	i
PelagibacterubiqueHTCC7214-C1-cds273|PelagibacterubiqueHTCC7214-C1 phosphotransferase	10.8024	0	0	i
PelagibacterubiqueHTCC7214-C1-cds274|PelagibacterubiqueHTCC7214-C1 tRNA (adenosine(37)-N6)-threonylcarbamoyltransferase complex ATPase subunit type 1 TsaE	4.5353	0	0	i
PelagibacterubiqueHTCC7214-C1-cds275|PelagibacterubiqueHTCC7214-C1 MULTISPECIES: adenosylhomocysteinase	5.6758	0	0	i
PelagibacterubiqueHTCC7214-C1-cds276|PelagibacterubiqueHTCC7214-C1 sensor histidine kinase	8.5284	2	0	o15-35i212-236o
PelagibacterubiqueHTCC7214-C1-cds277|PelagibacterubiqueHTCC7214-C1 DNA-binding response regulator	8.4064	0	0	i
PelagibacterubiqueHTCC7214-C1-cds278|PelagibacterubiqueHTCC7214-C1 DNA polymerase I	9.4737	0	0	i
PelagibacterubiqueHTCC7214-C1-cds279|PelagibacterubiqueHTCC7214-C1 BioY family transporter	10.4025	5	0	o12-34i46-68o88-109i121-146o158-177i
PelagibacterubiqueHTCC7214-C1-cds280|PelagibacterubiqueHTCC7214-C1 DNA-binding response regulator	9.9675	0	0	i
PelagibacterubiqueHTCC7214-C1-cds281|PelagibacterubiqueHTCC7214-C1 type III PLP-dependent enzyme	8.7611	0	0	i
PelagibacterubiqueHTCC7214-C1-cds282|PelagibacterubiqueHTCC7214-C1 deoxyhypusine synthase	5.9536	0	0	i
PelagibacterubiqueHTCC7214-C1-cds283|PelagibacterubiqueHTCC7214-C1 agmatinase	9.9811	0	0	i
PelagibacterubiqueHTCC7214-C1-cds284|PelagibacterubiqueHTCC7214-C1 membrane protein	10.1433	5	Y	n4-15c19/20o35-53i65-82o88-108i120-146o158-176i
PelagibacterubiqueHTCC7214-C1-cds285|PelagibacterubiqueHTCC7214-C1 50S ribosomal protein L28	11.4764	0	0	i
PelagibacterubiqueHTCC7214-C1-cds286|PelagibacterubiqueHTCC7214-C1 quinone-dependent dihydroorotate dehydrogenase	9.7279	0	0	i
PelagibacterubiqueHTCC7214-C1-cds287|PelagibacterubiqueHTCC7214-C1 lysine--tRNA ligase	7.4839	0	0	i
PelagibacterubiqueHTCC7214-C1-cds288|PelagibacterubiqueHTCC7214-C1 TrkH family potassium uptake protein	8.6695	10	0	i7-32o38-58i70-90o132-157i178-200o233-253i273-290o329-350i386-408o452-473i
PelagibacterubiqueHTCC7214-C1-cds289|PelagibacterubiqueHTCC7214-C1 MFS transporter	9.7394	12	0	i20-42o54-71i92-110o116-132i153-178o190-212i240-260o266-288i309-329o335-354i361-388o426-447i
PelagibacterubiqueHTCC7214-C1-cds290|PelagibacterubiqueHTCC7214-C1 hypothetical protein	10.8216	0	0	i
PelagibacterubiqueHTCC7214-C1-cds291|PelagibacterubiqueHTCC7214-C1 prephenate dehydrogenase/arogenate dehydrogenase family protein	10.8782	0	Y	n4-12c17/18o
PelagibacterubiqueHTCC7214-C1-cds292|PelagibacterubiqueHTCC7214-C1 histidinol-phosphate transaminase	10.5908	0	0	i
PelagibacterubiqueHTCC7214-C1-cds293|PelagibacterubiqueHTCC7214-C1 homoserine O-acetyltransferase	5.076	0	0	i
PelagibacterubiqueHTCC7214-C1-cds294|PelagibacterubiqueHTCC7214-C1 methionine biosynthesis protein MetW	9.7749	0	0	i
PelagibacterubiqueHTCC7214-C1-cds295|PelagibacterubiqueHTCC7214-C1 hydroxyacylglutathione hydrolase	6.5068	0	0	i
PelagibacterubiqueHTCC7214-C1-cds296|PelagibacterubiqueHTCC7214-C1 MULTISPECIES: 50S ribosomal protein L21	10.5973	0	0	i
PelagibacterubiqueHTCC7214-C1-cds297|PelagibacterubiqueHTCC7214-C1 50S ribosomal protein L27	11.7883	0	0	i
PelagibacterubiqueHTCC7214-C1-cds298|PelagibacterubiqueHTCC7214-C1 GTPase ObgE	7.5864	0	0	i
PelagibacterubiqueHTCC7214-C1-cds299|PelagibacterubiqueHTCC7214-C1 glutamate 5-kinase	10.4542	0	0	i
PelagibacterubiqueHTCC7214-C1-cds300|PelagibacterubiqueHTCC7214-C1 glutamate-5-semialdehyde dehydrogenase	10.5248	0	0	i
PelagibacterubiqueHTCC7214-C1-cds301|PelagibacterubiqueHTCC7214-C1 nicotinate (nicotinamide) nucleotide adenylyltransferase	10.9159	0	0	i
PelagibacterubiqueHTCC7214-C1-cds302|PelagibacterubiqueHTCC7214-C1 ribosome silencing factor	5.27	0	0	i
PelagibacterubiqueHTCC7214-C1-cds303|PelagibacterubiqueHTCC7214-C1 S41 family peptidase	8.9501	0	Y	n8-18c23/24o
PelagibacterubiqueHTCC7214-C1-cds304|PelagibacterubiqueHTCC7214-C1 RNA pyrophosphohydrolase	9.5852	0	0	i
PelagibacterubiqueHTCC7214-C1-cds305|PelagibacterubiqueHTCC7214-C1 ATP synthase F1 subunit epsilon	4.2933	0	0	i
PelagibacterubiqueHTCC7214-C1-cds306|PelagibacterubiqueHTCC7214-C1 F0F1 ATP synthase subunit beta	4.5373	0	0	i
PelagibacterubiqueHTCC7214-C1-cds307|PelagibacterubiqueHTCC7214-C1 F0F1 ATP synthase subunit gamma	6.5694	0	0	i
PelagibacterubiqueHTCC7214-C1-cds308|PelagibacterubiqueHTCC7214-C1 F0F1 ATP synthase subunit alpha	4.9793	0	0	i
PelagibacterubiqueHTCC7214-C1-cds309|PelagibacterubiqueHTCC7214-C1 ATP synthase F1 subunit delta	5.1602	0	0	i
PelagibacterubiqueHTCC7214-C1-cds310|PelagibacterubiqueHTCC7214-C1 primosomal protein N'	10.159	0	0	i
PelagibacterubiqueHTCC7214-C1-cds311|PelagibacterubiqueHTCC7214-C1 dihydrolipoyl dehydrogenase	7.001	0	0	i
PelagibacterubiqueHTCC7214-C1-cds312|PelagibacterubiqueHTCC7214-C1 dihydrolipoyllysine-residue succinyltransferase	4.704	0	0	i
PelagibacterubiqueHTCC7214-C1-cds313|PelagibacterubiqueHTCC7214-C1 2-oxoglutarate dehydrogenase E1 component	9.031	0	0	i
PelagibacterubiqueHTCC7214-C1-cds314|PelagibacterubiqueHTCC7214-C1 succinate--CoA ligase subunit alpha	8.3727	0	0	i
PelagibacterubiqueHTCC7214-C1-cds315|PelagibacterubiqueHTCC7214-C1 ADP-forming succinate--CoA ligase subunit beta	5.1344	0	0	i
PelagibacterubiqueHTCC7214-C1-cds316|PelagibacterubiqueHTCC7214-C1 malate dehydrogenase	5.1308	0	Y	n4-12c17/18o
PelagibacterubiqueHTCC7214-C1-cds317|PelagibacterubiqueHTCC7214-C1 methylmalonate-semialdehyde dehydrogenase (CoA acylating)	7.0012	0	0	i
PelagibacterubiqueHTCC7214-C1-cds318|PelagibacterubiqueHTCC7214-C1 succinate dehydrogenase iron-sulfur subunit	8.0969	0	0	i
PelagibacterubiqueHTCC7214-C1-cds319|PelagibacterubiqueHTCC7214-C1 succinate dehydrogenase flavoprotein subunit	6.7099	0	0	i
PelagibacterubiqueHTCC7214-C1-cds320|PelagibacterubiqueHTCC7214-C1 MULTISPECIES: succinate dehydrogenase, hydrophobic membrane anchor protein	9.4891	3	0	i9-31o51-72i84-105o
PelagibacterubiqueHTCC7214-C1-cds321|PelagibacterubiqueHTCC7214-C1 succinate dehydrogenase, cytochrome b556 subunit	9.5859	3	0	i30-50o56-82i103-123o
PelagibacterubiqueHTCC7214-C1-cds322|PelagibacterubiqueHTCC7214-C1 aspartate-semialdehyde dehydrogenase	6.5301	0	0	i
PelagibacterubiqueHTCC7214-C1-cds323|PelagibacterubiqueHTCC7214-C1 dimethylsulfoniopropionate demethylase	5.7584	0	0	i
PelagibacterubiqueHTCC7214-C1-cds324|PelagibacterubiqueHTCC7214-C1 alpha/beta hydrolase	6.5074	0	0	i
PelagibacterubiqueHTCC7214-C1-cds325|PelagibacterubiqueHTCC7214-C1 acyl-CoA synthetase	6.5794	0	0	i
PelagibacterubiqueHTCC7214-C1-cds326|PelagibacterubiqueHTCC7214-C1 acyl-CoA dehydrogenase	5.2452	0	0	i
PelagibacterubiqueHTCC7214-C1-cds327|PelagibacterubiqueHTCC7214-C1 3-isopropylmalate dehydrogenase	5.2264	0	0	i
PelagibacterubiqueHTCC7214-C1-cds328|PelagibacterubiqueHTCC7214-C1 3-isopropylmalate dehydratase small subunit	7.1352	0	0	i
PelagibacterubiqueHTCC7214-C1-cds329|PelagibacterubiqueHTCC7214-C1 3-isopropylmalate dehydratase large subunit	5.8615	0	0	i
PelagibacterubiqueHTCC7214-C1-cds330|PelagibacterubiqueHTCC7214-C1	9.9236	0	0	i
PelagibacterubiqueHTCC7214-C1-cds331|PelagibacterubiqueHTCC7214-C1 tRNA (guanosine(37)-N1)-methyltransferase TrmD	5.4469	0	0	i
PelagibacterubiqueHTCC7214-C1-cds332|PelagibacterubiqueHTCC7214-C1	4.2698	0	0	i
PelagibacterubiqueHTCC7214-C2-cds1|PelagibacterubiqueHTCC7214-C2	10.6351	0	0	i
PelagibacterubiqueHTCC7214-C2-cds2|PelagibacterubiqueHTCC7214-C2 signal recognition particle protein	9.127	0	0	i
PelagibacterubiqueHTCC7214-C2-cds3|PelagibacterubiqueHTCC7214-C2 diaminopimelate epimerase	7.3395	0	0	i
PelagibacterubiqueHTCC7214-C2-cds4|PelagibacterubiqueHTCC7214-C2 signal recognition particle-docking protein FtsY	5.3345	0	0	i
PelagibacterubiqueHTCC7214-C2-cds5|PelagibacterubiqueHTCC7214-C2 hypothetical protein	9.9148	0	Y	n4-14c20/21o
PelagibacterubiqueHTCC7214-C2-cds6|PelagibacterubiqueHTCC7214-C2 alpha/beta hydrolase	8.5834	1	0	o6-25i
PelagibacterubiqueHTCC7214-C2-cds7|PelagibacterubiqueHTCC7214-C2 EamA/RhaT family transporter	9.1598	9	0	o22-42i54-72o78-99i106-124o136-158i170-187o199-220i227-251o257-273i
PelagibacterubiqueHTCC7214-C2-cds8|PelagibacterubiqueHTCC7214-C2 putative transmembrane protein	9.1206	1	Y	n6-17c21/22o37-55i
PelagibacterubiqueHTCC7214-C2-cds9|PelagibacterubiqueHTCC7214-C2 amidase	9.0348	0	0	i
PelagibacterubiqueHTCC7214-C2-cds10|PelagibacterubiqueHTCC7214-C2 C4-dicarboxylate ABC transporter	6.1207	12	0	o12-44i80-101o113-142i154-181o187-207i237-259o265-280i301-321o327-349i356-374o380-405i425-446o
PelagibacterubiqueHTCC7214-C2-cds11|PelagibacterubiqueHTCC7214-C2 TRAP transporter permease DctQ	5.9076	4	0	i21-40o52-71i92-111o131-149i
PelagibacterubiqueHTCC7214-C2-cds12|PelagibacterubiqueHTCC7214-C2 C4-dicarboxylate ABC transporter	10.0695	0	Y	n22-34c42/43o
PelagibacterubiqueHTCC7214-C2-cds13|PelagibacterubiqueHTCC7214-C2 cytochrome c, class IC	7.5035	0	Y	n7-17c22/23o
PelagibacterubiqueHTCC7214-C2-cds14|PelagibacterubiqueHTCC7214-C2 hypothetical protein	9.3168	0	Y	n4-16c20/21o
PelagibacterubiqueHTCC7214-C2-cds15|PelagibacterubiqueHTCC7214-C2 sorbosone dehydrogenase	7.9618	0	Y	n15-26c31/32o
PelagibacterubiqueHTCC7214-C2-cds16|PelagibacterubiqueHTCC7214-C2 D-glycerate dehydrogenase	7.8778	0	0	i
PelagibacterubiqueHTCC7214-C2-cds17|PelagibacterubiqueHTCC7214-C2 FAD-binding protein	5.5428	0	0	i
PelagibacterubiqueHTCC7214-C2-cds18|PelagibacterubiqueHTCC7214-C2 aspartate aminotransferase	6.9031	0	0	i
PelagibacterubiqueHTCC7214-C2-cds19|PelagibacterubiqueHTCC7214-C2 alpha-hydroxy-acid oxidizing protein	8.1927	0	0	i
PelagibacterubiqueHTCC7214-C2-cds20|PelagibacterubiqueHTCC7214-C2 alpha-hydroxy-acid oxidizing protein	8.2686	0	0	i
PelagibacterubiqueHTCC7214-C2-cds21|PelagibacterubiqueHTCC7214-C2 acyloxyacyl hydrolase	6.0852	0	Y	n6-16c21/22o
PelagibacterubiqueHTCC7214-C2-cds22|PelagibacterubiqueHTCC7214-C2 cytochrome c-type biogenesis protein CcmH	9.3871	1	Y	n6-16c21/22o95-113i
PelagibacterubiqueHTCC7214-C2-cds23|PelagibacterubiqueHTCC7214-C2 DsbE family thiol:disulfide interchange protein	8.9809	1	0	o6-25i
PelagibacterubiqueHTCC7214-C2-cds24|PelagibacterubiqueHTCC7214-C2 cytochrome c biogenesis protein	9.5824	15	0	o6-27i39-63o96-112i124-142o175-198i210-229o249-265i272-292o312-332i353-374o394-412i424-443o449-468i480-498o600-620i
PelagibacterubiqueHTCC7214-C2-cds25|PelagibacterubiqueHTCC7214-C2 cytochrome c maturation protein CcmE	9.8308	0	Y	n10-22c26/27o
PelagibacterubiqueHTCC7214-C2-cds26|PelagibacterubiqueHTCC7214-C2 heme exporter protein D	10.1441	1	0	o12-33i
PelagibacterubiqueHTCC7214-C2-cds27|PelagibacterubiqueHTCC7214-C2 heme transporter HemC	10.1626	6	0	i20-39o59-80i92-111o123-142i154-173o197-218i
PelagibacterubiqueHTCC7214-C2-cds28|PelagibacterubiqueHTCC7214-C2 heat shock protein HspQ	5.192	0	0	i
PelagibacterubiqueHTCC7214-C2-cds29|PelagibacterubiqueHTCC7214-C2 intracellular septation protein A	9.9888	6	0	i14-32o38-59i66-84o90-111i139-156o168-185i
PelagibacterubiqueHTCC7214-C2-cds30|PelagibacterubiqueHTCC7214-C2 DUF2794 domain-containing protein	10.4818	0	0	i
PelagibacterubiqueHTCC7214-C2-cds31|PelagibacterubiqueHTCC7214-C2 BAX inhibitor (BI)-1/YccA family protein	10.3022	7	0	i33-52o72-96i108-128o134-152i164-182o188-206i227-249o
PelagibacterubiqueHTCC7214-C2-cds32|PelagibacterubiqueHTCC7214-C2 aldo/keto reductase	6.1811	0	0	i
PelagibacterubiqueHTCC7214-C2-cds33|PelagibacterubiqueHTCC7214-C2 hypothetical protein	10.4808	0	Y	n8-19c24/25o
PelagibacterubiqueHTCC7214-C2-cds34|PelagibacterubiqueHTCC7214-C2 argininosuccinate synthase	10.558	0	0	i
PelagibacterubiqueHTCC7214-C2-cds35|PelagibacterubiqueHTCC7214-C2 hypothetical protein	9.7767	3	0	i30-51o57-78i99-119o
PelagibacterubiqueHTCC7214-C2-cds36|PelagibacterubiqueHTCC7214-C2 phosphate starvation protein PhoH	10.366	3	Y	n8-18c23/24o39-59i66-86o92-112i
PelagibacterubiqueHTCC7214-C2-cds37|PelagibacterubiqueHTCC7214-C2 deoxyribodipyrimidine photo-lyase	8.2672	0	0	i
PelagibacterubiqueHTCC7214-C2-cds38|PelagibacterubiqueHTCC7214-C2 ammonium transporter	5.0963	11	0	o15-35i56-74o94-117i124-145o180-201i221-238o250-275i282-298o304-321i333-354o374-392i
PelagibacterubiqueHTCC7214-C2-cds39|PelagibacterubiqueHTCC7214-C2 MULTISPECIES: hypothetical protein	9.7252	3	0	i5-23o29-47i54-72o
PelagibacterubiqueHTCC7214-C2-cds40|PelagibacterubiqueHTCC7214-C2 type 1 glutamine amidotransferase	4.804	0	0	i
PelagibacterubiqueHTCC7214-C2-cds41|PelagibacterubiqueHTCC7214-C2 cryptochrome/photolyase family protein	10.0972	0	0	i
PelagibacterubiqueHTCC7214-C2-cds42|PelagibacterubiqueHTCC7214-C2 KR domain-containing protein	8.8855	0	Y	n6-14c19/20o
PelagibacterubiqueHTCC7214-C2-cds43|PelagibacterubiqueHTCC7214-C2 antibiotic biosynthesis monooxygenase	6.097	0	0	i
PelagibacterubiqueHTCC7214-C2-cds44|PelagibacterubiqueHTCC7214-C2 carboxyvinyl-carboxyphosphonate phosphorylmutase	6.7742	0	0	i
PelagibacterubiqueHTCC7214-C2-cds45|PelagibacterubiqueHTCC7214-C2 C4-dicarboxylate ABC transporter permease	8.9594	11	0	o6-34i46-69o89-122i134-161o167-195i216-232o238-254i275-294o314-341i353-375o395-419i
PelagibacterubiqueHTCC7214-C2-cds46|PelagibacterubiqueHTCC7214-C2 TRAP transporter small permease	8.8446	4	0	i12-36o48-64i85-108o128-153i
PelagibacterubiqueHTCC7214-C2-cds47|PelagibacterubiqueHTCC7214-C2 C4-dicarboxylate ABC transporter substrate-binding protein	9.9925	0	Y	n7-17c22/23o
PelagibacterubiqueHTCC7214-C2-cds48|PelagibacterubiqueHTCC7214-C2 membrane protein	9.9071	8	Y	n3-13c18/19o34-56i68-90o121-139i151-173o193-212i224-244o250-266i278-297o
PelagibacterubiqueHTCC7214-C2-cds49|PelagibacterubiqueHTCC7214-C2 hypothetical protein	4.4945	1	0	o6-29i
PelagibacterubiqueHTCC7214-C2-cds50|PelagibacterubiqueHTCC7214-C2 hypothetical protein	5.7462	1	Y	n10-19c24/25o40-57i
PelagibacterubiqueHTCC7214-C2-cds51|PelagibacterubiqueHTCC7214-C2 bifunctional 5,10-methylene-tetrahydrofolate dehydrogenase/5,10-methylene-tetrahydrofolate cyclohydrolase	7.3047	0	0	i
PelagibacterubiqueHTCC7214-C2-cds52|PelagibacterubiqueHTCC7214-C2 YggT family protein	9.4635	2	0	i12-34o71-91i
PelagibacterubiqueHTCC7214-C2-cds53|PelagibacterubiqueHTCC7214-C2 mechanosensitive ion channel family protein	8.3704	5	0	o24-44i77-95o107-127i139-160o166-185i
PelagibacterubiqueHTCC7214-C2-cds54|PelagibacterubiqueHTCC7214-C2 uroporphyrinogen-III synthase	6.5178	0	0	i
PelagibacterubiqueHTCC7214-C2-cds55|PelagibacterubiqueHTCC7214-C2 hydroxymethylbilane synthase	9.6021	0	0	i
PelagibacterubiqueHTCC7214-C2-cds56|PelagibacterubiqueHTCC7214-C2 tRNA (adenosine(37)-N6)-threonylcarbamoyltransferase complex transferase subunit TsaD	9.2383	0	0	i
PelagibacterubiqueHTCC7214-C2-cds57|PelagibacterubiqueHTCC7214-C2 EVE domain-containing protein	10.4292	0	0	i
PelagibacterubiqueHTCC7214-C2-cds58|PelagibacterubiqueHTCC7214-C2 acetate--CoA ligase	10.1011	1	0	i168-190o
PelagibacterubiqueHTCC7214-C2-cds59|PelagibacterubiqueHTCC7214-C2 hypothetical protein	9.4602	0	0	i
PelagibacterubiqueHTCC7214-C2-cds60|PelagibacterubiqueHTCC7214-C2 DUF4212 domain-containing protein	4.4369	2	0	i12-32o47-68i
PelagibacterubiqueHTCC7214-C2-cds61|PelagibacterubiqueHTCC7214-C2 cation acetate symporter	9.6766	14	0	i12-30o36-56i77-102o108-130i150-168o188-207i214-232o291-315i327-347o419-448i468-486o492-517i524-541o553-577i
PelagibacterubiqueHTCC7214-C2-cds62|PelagibacterubiqueHTCC7214-C2 hypothetical protein	9.5816	3	0	o12-32i52-78o84-101i
PelagibacterubiqueHTCC7214-C2-cds63|PelagibacterubiqueHTCC7214-C2 ribulose-phosphate 3-epimerase	6.6828	0	0	i
PelagibacterubiqueHTCC7214-C2-cds64|PelagibacterubiqueHTCC7214-C2 heparinase	9.8481	0	0	i
PelagibacterubiqueHTCC7214-C2-cds65|PelagibacterubiqueHTCC7214-C2 bifunctional phosphoribosylaminoimidazolecarboxamide formyltransferase/IMP cyclohydrolase PurH	10.1655	0	0	i
PelagibacterubiqueHTCC7214-C2-cds66|PelagibacterubiqueHTCC7214-C2 4a-hydroxytetrahydrobiopterin dehydratase	4.7601	0	0	i
PelagibacterubiqueHTCC7214-C2-cds67|PelagibacterubiqueHTCC7214-C2 sulfotransferase	9.5203	0	0	i
PelagibacterubiqueHTCC7214-C2-cds68|PelagibacterubiqueHTCC7214-C2 hypothetical protein	9.1731	0	0	i
PelagibacterubiqueHTCC7214-C2-cds69|PelagibacterubiqueHTCC7214-C2 ATP-dependent protease	5.5611	0	0	i
PelagibacterubiqueHTCC7214-C2-cds70|PelagibacterubiqueHTCC7214-C2 ubiquinone biosynthesis protein UbiB	10.4643	0	Y	n3-13c18/19o
PelagibacterubiqueHTCC7214-C2-cds71|PelagibacterubiqueHTCC7214-C2 DNA translocase FtsK	7.3757	4	0	i21-40o69-93i105-123o157-176i
PelagibacterubiqueHTCC7214-C2-cds72|PelagibacterubiqueHTCC7214-C2 cell envelope biogenesis protein LolA	10.0804	0	Y	n4-14c19/20o
PelagibacterubiqueHTCC7214-C2-cds73|PelagibacterubiqueHTCC7214-C2 N-acetyltransferase	9.4435	0	0	i
PelagibacterubiqueHTCC7214-C2-cds74|PelagibacterubiqueHTCC7214-C2 HIT domain-containing protein	6.51	0	0	i
PelagibacterubiqueHTCC7214-C2-cds75|PelagibacterubiqueHTCC7214-C2 phosphoribosyl-ATP diphosphatase	4.7646	0	0	i
PelagibacterubiqueHTCC7214-C2-cds76|PelagibacterubiqueHTCC7214-C2 imidazole glycerol phosphate synthase subunit HisF	5.0248	0	0	i
PelagibacterubiqueHTCC7214-C2-cds77|PelagibacterubiqueHTCC7214-C2 1-(5-phosphoribosyl)-5-	5.0791	0	0	i
PelagibacterubiqueHTCC7214-C2-cds78|PelagibacterubiqueHTCC7214-C2 imidazole glycerol phosphate synthase subunit HisH	6.1241	0	0	i
PelagibacterubiqueHTCC7214-C2-cds79|PelagibacterubiqueHTCC7214-C2 MULTISPECIES: imidazoleglycerol-phosphate dehydratase HisB	9.9513	0	0	i
PelagibacterubiqueHTCC7214-C2-cds80|PelagibacterubiqueHTCC7214-C2 ATP-dependent protease subunit HslV	7.3588	0	0	i
PelagibacterubiqueHTCC7214-C2-cds81|PelagibacterubiqueHTCC7214-C2 ATP-dependent protease ATPase subunit HslU	5.8994	0	0	i
PelagibacterubiqueHTCC7214-C2-cds82|PelagibacterubiqueHTCC7214-C2 DNA mismatch repair protein MutS	9.8542	0	0	i
PelagibacterubiqueHTCC7214-C2-cds83|PelagibacterubiqueHTCC7214-C2 Tim44 domain-containing protein	7.5014	1	0	o6-24i
PelagibacterubiqueHTCC7214-C2-cds84|PelagibacterubiqueHTCC7214-C2 membrane protein	6.8485	4	0	i5-20o26-46i67-87o93-112i
PelagibacterubiqueHTCC7214-C2-cds85|PelagibacterubiqueHTCC7214-C2 protein-export protein SecB	9.2247	0	0	i
PelagibacterubiqueHTCC7214-C2-cds86|PelagibacterubiqueHTCC7214-C2 DNA polymerase III subunit epsilon	6.7189	0	0	i
PelagibacterubiqueHTCC7214-C2-cds87|PelagibacterubiqueHTCC7214-C2 dephospho-CoA kinase	11.0451	0	0	i
PelagibacterubiqueHTCC7214-C2-cds88|PelagibacterubiqueHTCC7214-C2 shikimate dehydrogenase	9.8044	1	0	i121-138o
PelagibacterubiqueHTCC7214-C2-cds89|PelagibacterubiqueHTCC7214-C2 septum formation protein Maf	4.9901	0	0	i
PelagibacterubiqueHTCC7214-C2-cds90|PelagibacterubiqueHTCC7214-C2 kinase/pyrophosphorylase	9.5647	0	0	i
PelagibacterubiqueHTCC7214-C2-cds91|PelagibacterubiqueHTCC7214-C2 uroporphyrinogen decarboxylase	9.3823	0	0	i
PelagibacterubiqueHTCC7214-C2-cds92|PelagibacterubiqueHTCC7214-C2 ferrochelatase	9.0314	0	0	i
PelagibacterubiqueHTCC7214-C2-cds93|PelagibacterubiqueHTCC7214-C2 protoporphyrinogen oxidase HemJ	10.0423	4	0	o12-31i52-73o79-99i120-141o
PelagibacterubiqueHTCC7214-C2-cds94|PelagibacterubiqueHTCC7214-C2 transcription termination factor Rho	6.8466	0	0	i
PelagibacterubiqueHTCC7214-C2-cds95|PelagibacterubiqueHTCC7214-C2 sulfotransferase family protein	9.0347	0	0	i
PelagibacterubiqueHTCC7214-C2-cds96|PelagibacterubiqueHTCC7214-C2 tRNA uridine-5-carboxymethylaminomethyl(34) synthesis GTPase MnmE	6.5286	0	0	i
PelagibacterubiqueHTCC7214-C2-cds97|PelagibacterubiqueHTCC7214-C2 tRNA uridine-5-carboxymethylaminomethyl(34) synthesis enzyme MnmG	9.3894	0	0	i
PelagibacterubiqueHTCC7214-C2-cds98|PelagibacterubiqueHTCC7214-C2 16S rRNA methyltransferase	10.1034	0	0	i
PelagibacterubiqueHTCC7214-C2-cds99|PelagibacterubiqueHTCC7214-C2 ParA family protein	5.4139	0	0	i
PelagibacterubiqueHTCC7214-C2-cds100|PelagibacterubiqueHTCC7214-C2 chromosome partitioning protein ParB	10.2789	0	0	i
PelagibacterubiqueHTCC7214-C2-cds101|PelagibacterubiqueHTCC7214-C2 DNA polymerase III subunit delta	9.5986	0	0	i
PelagibacterubiqueHTCC7214-C2-cds102|PelagibacterubiqueHTCC7214-C2 hypothetical protein	8.8789	0	Y	n4-14c19/20o
PelagibacterubiqueHTCC7214-C2-cds103|PelagibacterubiqueHTCC7214-C2 leucine--tRNA ligase	8.6589	0	0	i
PelagibacterubiqueHTCC7214-C2-cds104|PelagibacterubiqueHTCC7214-C2 DUF3576 domain-containing protein	9.7999	0	Y	n6-14c19/20o
PelagibacterubiqueHTCC7214-C2-cds105|PelagibacterubiqueHTCC7214-C2 porin	3.6514	0	Y	n7-17c22/23o
PelagibacterubiqueHTCC7214-C2-cds106|PelagibacterubiqueHTCC7214-C2 thiamine monophosphate synthase	10.6561	0	0	i
PelagibacterubiqueHTCC7214-C2-cds107|PelagibacterubiqueHTCC7214-C2 YggS family pyridoxal phosphate-dependent enzyme	9.8017	0	0	i
PelagibacterubiqueHTCC7214-C2-cds108|PelagibacterubiqueHTCC7214-C2 transpeptidase	10.7545	0	0	i
PelagibacterubiqueHTCC7214-C2-cds109|PelagibacterubiqueHTCC7214-C2 winged helix family transcriptional regulator	9.7634	0	0	i
PelagibacterubiqueHTCC7214-C2-cds110|PelagibacterubiqueHTCC7214-C2 adenosine kinase	5.0197	0	0	i
PelagibacterubiqueHTCC7214-C2-cds111|PelagibacterubiqueHTCC7214-C2 endonuclease III	10.4321	0	0	i
PelagibacterubiqueHTCC7214-C2-cds112|PelagibacterubiqueHTCC7214-C2 4-hydroxy-tetrahydrodipicolinate reductase	10.6741	0	0	i
PelagibacterubiqueHTCC7214-C2-cds113|PelagibacterubiqueHTCC7214-C2 hypothetical protein PB7211_122	8.9324	0	Y	n9-18c23/24o
PelagibacterubiqueHTCC7214-C2-cds114|PelagibacterubiqueHTCC7214-C2 hypothetical protein	10.466	2	0	i7-29o35-56i
PelagibacterubiqueHTCC7214-C2-cds115|PelagibacterubiqueHTCC7214-C2 molecular chaperone DnaJ	9.3656	0	0	i
PelagibacterubiqueHTCC7214-C2-cds116|PelagibacterubiqueHTCC7214-C2 molecular chaperone DnaK	4.7122	0	0	i
PelagibacterubiqueHTCC7214-C2-cds117|PelagibacterubiqueHTCC7214-C2 nucleotide exchange factor GrpE	4.6214	0	0	i
PelagibacterubiqueHTCC7214-C2-cds118|PelagibacterubiqueHTCC7214-C2 non-canonical purine NTP pyrophosphatase, RdgB/HAM1 family	10.6156	0	0	i
PelagibacterubiqueHTCC7214-C2-cds119|PelagibacterubiqueHTCC7214-C2 membrane protein	10.1863	0	Y	n17-30c35/36o
PelagibacterubiqueHTCC7214-C2-cds120|PelagibacterubiqueHTCC7214-C2 16S rRNA (cytidine(1402)-2'-O)-methyltransferase	10.0416	0	0	i
PelagibacterubiqueHTCC7214-C2-cds121|PelagibacterubiqueHTCC7214-C2 BON domain-containing protein	9.938	0	Y	n5-15c20/21o
PelagibacterubiqueHTCC7214-C2-cds122|PelagibacterubiqueHTCC7214-C2 NADP-dependent malic enzyme	7.0989	0	0	i
PelagibacterubiqueHTCC7214-C2-cds123|PelagibacterubiqueHTCC7214-C2 murein biosynthesis integral membrane protein MurJ	10.1706	13	0	o26-45i86-112o132-150i157-176o188-211i232-257o269-290i311-331o351-373i380-400o406-427i439-464o476-497i
PelagibacterubiqueHTCC7214-C2-cds124|PelagibacterubiqueHTCC7214-C2 tryptophan--tRNA ligase	7.9576	0	0	i
PelagibacterubiqueHTCC7214-C2-cds125|PelagibacterubiqueHTCC7214-C2 MULTISPECIES: NifU family protein	4.523	0	0	i
PelagibacterubiqueHTCC7214-C2-cds126|PelagibacterubiqueHTCC7214-C2 glucosaminidase	10.4662	1	0	i49-70o
PelagibacterubiqueHTCC7214-C2-cds127|PelagibacterubiqueHTCC7214-C2 polysaccharide deacetylase	9.3233	0	0	i
PelagibacterubiqueHTCC7214-C2-cds128|PelagibacterubiqueHTCC7214-C2 peptidase M22	9.4179	0	0	i
PelagibacterubiqueHTCC7214-C2-cds129|PelagibacterubiqueHTCC7214-C2 MULTISPECIES: transcriptional repressor	6.635	0	0	i
PelagibacterubiqueHTCC7214-C2-cds130|PelagibacterubiqueHTCC7214-C2 tRNA (N6-isopentenyl adenosine(37)-C2)-methylthiotransferase MiaB	8.4134	0	0	i
PelagibacterubiqueHTCC7214-C2-cds131|PelagibacterubiqueHTCC7214-C2 PhoH family protein	9.3251	0	0	i
PelagibacterubiqueHTCC7214-C2-cds132|PelagibacterubiqueHTCC7214-C2 rRNA maturation RNase YbeY	10.8698	0	0	i
PelagibacterubiqueHTCC7214-C2-cds133|PelagibacterubiqueHTCC7214-C2 apolipoprotein N-acyltransferase	9.662	8	0	i5-22o28-44i56-75o87-112i119-140o160-187i194-211o493-509i
PelagibacterubiqueHTCC7214-C2-cds134|PelagibacterubiqueHTCC7214-C2 methionine adenosyltransferase	5.4937	0	0	i
PelagibacterubiqueHTCC7214-C2-cds135|PelagibacterubiqueHTCC7214-C2 transcription termination/antitermination protein NusA	4.5693	0	0	i
PelagibacterubiqueHTCC7214-C2-cds136|PelagibacterubiqueHTCC7214-C2 translation initiation factor IF-2	9.9098	0	0	i
PelagibacterubiqueHTCC7214-C2-cds137|PelagibacterubiqueHTCC7214-C2 MULTISPECIES: 30S ribosome-binding factor RbfA	10.4434	0	0	i
PelagibacterubiqueHTCC7214-C2-cds138|PelagibacterubiqueHTCC7214-C2 30S ribosomal protein S15	10.826	0	0	i
PelagibacterubiqueHTCC7214-C2-cds139|PelagibacterubiqueHTCC7214-C2 polyribonucleotide nucleotidyltransferase	5.0165	0	0	i
PelagibacterubiqueHTCC7214-C2-cds140|PelagibacterubiqueHTCC7214-C2 acyltransferase	9.3261	11	0	i12-32o38-58i79-99o151-167i174-190o196-217i229-247o253-274i286-304o324-343i355-374o
PelagibacterubiqueHTCC7214-C2-cds141|PelagibacterubiqueHTCC7214-C2 enoyl-ACP reductase	6.9371	0	0	i
PelagibacterubiqueHTCC7214-C2-cds142|PelagibacterubiqueHTCC7214-C2 beta-ketoacyl-	6.5864	0	Y	n4-12c16/17o
PelagibacterubiqueHTCC7214-C2-cds143|PelagibacterubiqueHTCC7214-C2 bifunctional 3-hydroxydecanoyl-ACP dehydratase/trans-2-decenoyl-ACP isomerase	8.0245	0	0	i
PelagibacterubiqueHTCC7214-C2-cds144|PelagibacterubiqueHTCC7214-C2 transcriptional repressor	9.3318	0	0	i
PelagibacterubiqueHTCC7214-C2-cds145|PelagibacterubiqueHTCC7214-C2 catalase/peroxidase HPI	10.1078	0	0	i
PelagibacterubiqueHTCC7214-C2-cds146|PelagibacterubiqueHTCC7214-C2 peptide-aspartate beta-dioxygenase	7.5961	0	0	i
PelagibacterubiqueHTCC7214-C2-cds147|PelagibacterubiqueHTCC7214-C2 hypothetical protein	10.7579	0	Y	n5-16c21/22o
PelagibacterubiqueHTCC7214-C2-cds148|PelagibacterubiqueHTCC7214-C2 HesA/MoeB/ThiF family protein	10.2857	0	0	i
PelagibacterubiqueHTCC7214-C2-cds149|PelagibacterubiqueHTCC7214-C2 dUTP diphosphatase	7.3512	0	0	i
PelagibacterubiqueHTCC7214-C2-cds150|PelagibacterubiqueHTCC7214-C2 bifunctional phosphopantothenoylcysteine decarboxylase/phosphopantothenate--cysteine ligase CoaBC	8.0126	0	Y	n9-14c19/20o
PelagibacterubiqueHTCC7214-C2-cds151|PelagibacterubiqueHTCC7214-C2 2-polyprenylphenol 6-hydroxylase	9.5078	1	0	i501-521o
PelagibacterubiqueHTCC7214-C2-cds152|PelagibacterubiqueHTCC7214-C2 bifunctional demethylmenaquinone methyltransferase/2-methoxy-6-polyprenyl-1,4-benzoquinol methylase UbiE	9.6902	0	0	i
PelagibacterubiqueHTCC7214-C2-cds153|PelagibacterubiqueHTCC7214-C2 bifunctional DNA-formamidopyrimidine glycosylase/DNA-(apurinic or apyrimidinic site) lyase	10.5663	0	0	i
PelagibacterubiqueHTCC7214-C2-cds154|PelagibacterubiqueHTCC7214-C2 30S ribosomal protein S20	12.3818	0	0	i
PelagibacterubiqueHTCC7214-C2-cds155|PelagibacterubiqueHTCC7214-C2 chromosomal replication initiator protein DnaA	9.7987	0	0	i
PelagibacterubiqueHTCC7214-C2-cds156|PelagibacterubiqueHTCC7214-C2 DNA polymerase III subunit beta	5.5179	0	0	i
PelagibacterubiqueHTCC7214-C2-cds157|PelagibacterubiqueHTCC7214-C2 1-acyl-sn-glycerol-3-phosphate acyltransferase	10.3922	2	0	i7-28o40-58i
PelagibacterubiqueHTCC7214-C2-cds158|PelagibacterubiqueHTCC7214-C2 diaminopimelate decarboxylase	10.4712	0	0	i
PelagibacterubiqueHTCC7214-C2-cds159|PelagibacterubiqueHTCC7214-C2	9.0121	0	Y	n5-15c19/20o
PelagibacterubiqueHTCC7214-C2-cds160|PelagibacterubiqueHTCC7214-C2 argininosuccinate lyase	10.2078	0	0	i
PelagibacterubiqueHTCC7214-C2-cds161|PelagibacterubiqueHTCC7214-C2 TlpA family protein disulfide reductase	5.0344	0	Y	n3-11c16/17o
PelagibacterubiqueHTCC7214-C2-cds162|PelagibacterubiqueHTCC7214-C2 MULTISPECIES: twin transmembrane helix small protein	10.8777	2	0	o6-27i48-65o
PelagibacterubiqueHTCC7214-C2-cds163|PelagibacterubiqueHTCC7214-C2 serine esterase	6.0823	0	0	i
PelagibacterubiqueHTCC7214-C2-cds164|PelagibacterubiqueHTCC7214-C2 HNH endonuclease	8.4508	0	0	i
PelagibacterubiqueHTCC7214-C2-cds165|PelagibacterubiqueHTCC7214-C2 2-octaprenyl-3-methyl-6-methoxy-1,4-benzoquinol hydroxylase	8.2241	0	0	i
PelagibacterubiqueHTCC7214-C2-cds166|PelagibacterubiqueHTCC7214-C2 disulfide bond formation protein B	7.9329	4	0	i12-31o43-59i66-86o135-155i
PelagibacterubiqueHTCC7214-C2-cds167|PelagibacterubiqueHTCC7214-C2 DedA family protein	9.9151	5	0	o20-43i55-78o107-124i136-158o178-197i
PelagibacterubiqueHTCC7214-C2-cds168|PelagibacterubiqueHTCC7214-C2 long-chain fatty acid--CoA ligase	8.5535	0	0	i
PelagibacterubiqueHTCC7214-C2-cds169|PelagibacterubiqueHTCC7214-C2	13.0453	0	0	i
PelagibacterubiqueHTCC7214-C2-cds170|PelagibacterubiqueHTCC7214-C2	10.6673	0	0	i
PelagibacterubiqueHTCC7214-C2-cds171|PelagibacterubiqueHTCC7214-C2 ferredoxin family protein	4.247	0	0	i
PelagibacterubiqueHTCC7214-C2-cds172|PelagibacterubiqueHTCC7214-C2 Tellurite resistance protein TerB	4.6815	0	0	i
PelagibacterubiqueHTCC7214-C2-cds173|PelagibacterubiqueHTCC7214-C2 helicase	9.4978	0	0	i
PelagibacterubiqueHTCC7214-C2-cds174|PelagibacterubiqueHTCC7214-C2 acetoacetate--CoA ligase	10.3822	0	0	i
PelagibacterubiqueHTCC7214-C2-cds175|PelagibacterubiqueHTCC7214-C2 aspartate aminotransferase	8.2385	0	0	i
PelagibacterubiqueHTCC7214-C2-cds176|PelagibacterubiqueHTCC7214-C2 C4-dicarboxylate ABC transporter substrate-binding protein	9.7388	0	Y	n8-19c27/28o
PelagibacterubiqueHTCC7214-C2-cds177|PelagibacterubiqueHTCC7214-C2 DUF3394 domain-containing protein	9.1323	18	0	i26-45o65-82i89-108o128-145i152-170o197-220i300-321o327-344i365-386o392-411i435-456o476-494i501-525o531-554i566-582o594-613i625-645o752-769i
PelagibacterubiqueHTCC7214-C2-cds178|PelagibacterubiqueHTCC7214-C2 PaaI family thioesterase	8.8659	0	0	i
PelagibacterubiqueHTCC7214-C2-cds179|PelagibacterubiqueHTCC7214-C2 pyruvate dehydrogenase (acetyl-transferring), homodimeric type	6.612	0	0	i
PelagibacterubiqueHTCC7214-C2-cds180|PelagibacterubiqueHTCC7214-C2 dihydrolipoamide acetyltransferase	9.7477	0	0	i
PelagibacterubiqueHTCC7214-C2-cds181|PelagibacterubiqueHTCC7214-C2 trimethyllysine dioxygenase	5.6749	0	0	i
PelagibacterubiqueHTCC7214-C2-cds182|PelagibacterubiqueHTCC7214-C2 EamA/RhaT family transporter	6.5024	9	Y	n5-17c22/23o38-55i75-92o98-119i126-143o155-175i182-203o218-236i243-264o270-289i
PelagibacterubiqueHTCC7214-C2-cds183|PelagibacterubiqueHTCC7214-C2 undecaprenyl-diphosphate phosphatase	10.0088	7	0	o43-62i74-93o99-120i132-151o177-194i206-227o233-254i
PelagibacterubiqueHTCC7214-C2-cds184|PelagibacterubiqueHTCC7214-C2 dihydropyrimidine dehydrogenase	5.5065	0	0	i
PelagibacterubiqueHTCC7214-C2-cds185|PelagibacterubiqueHTCC7214-C2 glutamate synthase large subunit	6.8175	0	0	i
PelagibacterubiqueHTCC7214-C2-cds186|PelagibacterubiqueHTCC7214-C2 alpha/beta hydrolase	10.7549	0	0	i
PelagibacterubiqueHTCC7214-C2-cds187|PelagibacterubiqueHTCC7214-C2 glycosyl transferase family 1	9.7268	1	0	o68-86i
PelagibacterubiqueHTCC7214-C2-cds188|PelagibacterubiqueHTCC7214-C2 threonine--tRNA ligase	6.1946	0	0	i
PelagibacterubiqueHTCC7214-C2-cds189|PelagibacterubiqueHTCC7214-C2 translation initiation factor IF-3	10.4837	0	0	i
PelagibacterubiqueHTCC7214-C2-cds190|PelagibacterubiqueHTCC7214-C2 MULTISPECIES: 50S ribosomal protein L35	12.3283	0	0	i
PelagibacterubiqueHTCC7214-C2-cds191|PelagibacterubiqueHTCC7214-C2 MULTISPECIES: 50S ribosomal protein L20	11.507	0	0	i
PelagibacterubiqueHTCC7214-C2-cds192|PelagibacterubiqueHTCC7214-C2 phenylalanine--tRNA ligase subunit alpha	5.021	0	0	i
PelagibacterubiqueHTCC7214-C2-cds193|PelagibacterubiqueHTCC7214-C2 phenylalanine--tRNA ligase subunit beta	7.4649	0	0	i
PelagibacterubiqueHTCC7214-C2-cds194|PelagibacterubiqueHTCC7214-C2 elongation factor 4	6.5926	0	0	i
PelagibacterubiqueHTCC7214-C2-cds195|PelagibacterubiqueHTCC7214-C2 lipopolysaccharide heptosyltransferase family protein	9.8916	0	0	i
PelagibacterubiqueHTCC7214-C2-cds196|PelagibacterubiqueHTCC7214-C2 FkbM family methyltransferase	10.4626	0	0	i
PelagibacterubiqueHTCC7214-C2-cds197|PelagibacterubiqueHTCC7214-C2 hypothetical protein	9.6007	0	0	i
PelagibacterubiqueHTCC7214-C2-cds198|PelagibacterubiqueHTCC7214-C2 DNA topoisomerase IV subunit B	9.803	0	0	i
PelagibacterubiqueHTCC7214-C2-cds199|PelagibacterubiqueHTCC7214-C2 two-component sensor histidine kinase	8.5211	6	0	i20-41o47-64i76-95o101-118i123-139o155-176i
PelagibacterubiqueHTCC7214-C2-cds200|PelagibacterubiqueHTCC7214-C2 cobalamin biosynthesis protein CobT	5.1417	0	0	i
PelagibacterubiqueHTCC7214-C2-cds201|PelagibacterubiqueHTCC7214-C2 cobaltochelatase subunit CobS	7.047	0	0	i
PelagibacterubiqueHTCC7214-C2-cds202|PelagibacterubiqueHTCC7214-C2 molecular chaperone DnaJ	9.8229	0	0	i
PelagibacterubiqueHTCC7214-C2-cds203|PelagibacterubiqueHTCC7214-C2 BolA family transcriptional regulator	10.2366	0	0	i
PelagibacterubiqueHTCC7214-C2-cds204|PelagibacterubiqueHTCC7214-C2 3-dehydroquinate synthase	10.6045	0	0	i
PelagibacterubiqueHTCC7214-C2-cds205|PelagibacterubiqueHTCC7214-C2 shikimate kinase	10.5291	0	0	i
PelagibacterubiqueHTCC7214-C2-cds206|PelagibacterubiqueHTCC7214-C2 hypothetical protein	10.7046	1	0	o14-35i
PelagibacterubiqueHTCC7214-C2-cds207|PelagibacterubiqueHTCC7214-C2 hypothetical protein	5.115	0	Y	n12-23c27/28o
PelagibacterubiqueHTCC7214-C2-cds208|PelagibacterubiqueHTCC7214-C2 peptide deformylase	6.7816	0	0	i
PelagibacterubiqueHTCC7214-C2-cds209|PelagibacterubiqueHTCC7214-C2 methionyl-tRNA formyltransferase	9.2823	0	0	i
PelagibacterubiqueHTCC7214-C2-cds210|PelagibacterubiqueHTCC7214-C2 tRNA pseudouridine(38-40) synthase TruA	10.8569	0	0	i
PelagibacterubiqueHTCC7214-C2-cds211|PelagibacterubiqueHTCC7214-C2 SET domain-containing protein	9.9493	0	0	i
PelagibacterubiqueHTCC7214-C2-cds212|PelagibacterubiqueHTCC7214-C2 histone deacetylase	6.2876	0	0	i
PelagibacterubiqueHTCC7214-C2-cds213|PelagibacterubiqueHTCC7214-C2 succinyl-diaminopimelate desuccinylase	10.6212	0	0	i
PelagibacterubiqueHTCC7214-C2-cds214|PelagibacterubiqueHTCC7214-C2 2,3,4,5-tetrahydropyridine-2,6-dicarboxylate N-succinyltransferase	6.0385	0	0	i
PelagibacterubiqueHTCC7214-C2-cds215|PelagibacterubiqueHTCC7214-C2 pyrimidine 5'-nucleotidase	5.2194	0	0	i
PelagibacterubiqueHTCC7214-C2-cds216|PelagibacterubiqueHTCC7214-C2 acetylglutamate kinase	5.1355	0	0	i
PelagibacterubiqueHTCC7214-C2-cds217|PelagibacterubiqueHTCC7214-C2 membrane protein insertase YidC	4.9008	6	0	o6-25i329-347o353-376i422-443o476-495i515-536o
PelagibacterubiqueHTCC7214-C2-cds218|PelagibacterubiqueHTCC7214-C2 MULTISPECIES: membrane protein insertion efficiency factor YidD	10.3475	0	0	i
PelagibacterubiqueHTCC7214-C2-cds219|PelagibacterubiqueHTCC7214-C2 ribonuclease P protein component	11.0618	0	0	i
PelagibacterubiqueHTCC7214-C2-cds220|PelagibacterubiqueHTCC7214-C2 MULTISPECIES: 50S ribosomal protein L34	13.0568	0	0	i
PelagibacterubiqueHTCC7214-C2-cds221|PelagibacterubiqueHTCC7214-C2 DedA family protein	10.1785	6	0	i7-27o56-89i96-117o141-165i172-191o211-233i
PelagibacterubiqueHTCC7214-C2-cds222|PelagibacterubiqueHTCC7214-C2 hypothetical protein	10.4129	0	0	i
PelagibacterubiqueHTCC7214-C2-cds223|PelagibacterubiqueHTCC7214-C2 dCTP deaminase	5.3815	0	0	i
PelagibacterubiqueHTCC7214-C2-cds224|PelagibacterubiqueHTCC7214-C2 UDP-N-acetylglucosamine 1-carboxyvinyltransferase	10.765	0	0	i
PelagibacterubiqueHTCC7214-C2-cds225|PelagibacterubiqueHTCC7214-C2 MULTISPECIES: hypothetical protein	4.4765	0	0	i
PelagibacterubiqueHTCC7214-C2-cds226|PelagibacterubiqueHTCC7214-C2 histidinol dehydrogenase	10.5578	0	0	i
PelagibacterubiqueHTCC7214-C2-cds227|PelagibacterubiqueHTCC7214-C2 MULTISPECIES: translation initiation factor IF-1	10.9204	0	0	i
PelagibacterubiqueHTCC7214-C2-cds228|PelagibacterubiqueHTCC7214-C2 MULTISPECIES: cold-shock protein	9.4934	0	0	i
PelagibacterubiqueHTCC7214-C2-cds229|PelagibacterubiqueHTCC7214-C2 histidine--tRNA ligase	6.767	0	0	i
PelagibacterubiqueHTCC7214-C2-cds230|PelagibacterubiqueHTCC7214-C2 ATP phosphoribosyltransferase	10.4984	0	0	i
PelagibacterubiqueHTCC7214-C2-cds231|PelagibacterubiqueHTCC7214-C2 ATP phosphoribosyltransferase catalytic subunit HisG	10.5197	0	0	i
PelagibacterubiqueHTCC7214-C2-cds232|PelagibacterubiqueHTCC7214-C2	10.2355	1	0	o6-23i
PelagibacterubiqueHTCC7214-C2-cds233|PelagibacterubiqueHTCC7214-C2 DNA recombination protein RmuC	6.9017	0	Y	n3-13c18/19o
PelagibacterubiqueHTCC7214-C2-cds234|PelagibacterubiqueHTCC7214-C2 hypothetical protein	8.2828	0	0	i
PelagibacterubiqueHTCC7214-C2-cds235|PelagibacterubiqueHTCC7214-C2 exodeoxyribonuclease I	6.7318	0	0	i
PelagibacterubiqueHTCC7214-C2-cds236|PelagibacterubiqueHTCC7214-C2 thioredoxin	4.7383	0	0	i
PelagibacterubiqueHTCC7214-C2-cds237|PelagibacterubiqueHTCC7214-C2 folylpolyglutamate synthase	6.5228	0	0	i
PelagibacterubiqueHTCC7214-C2-cds238|PelagibacterubiqueHTCC7214-C2 acetyl-CoA carboxylase subunit beta	7.9868	0	0	i
PelagibacterubiqueHTCC7214-C2-cds239|PelagibacterubiqueHTCC7214-C2 tryptophan synthase subunit alpha	10.667	0	0	i
PelagibacterubiqueHTCC7214-C2-cds240|PelagibacterubiqueHTCC7214-C2 tryptophan synthase subunit beta	10.0568	0	0	i
PelagibacterubiqueHTCC7214-C2-cds241|PelagibacterubiqueHTCC7214-C2 phosphoribosylanthranilate isomerase	8.0424	0	0	i
PelagibacterubiqueHTCC7214-C2-cds242|PelagibacterubiqueHTCC7214-C2 orotidine-5'-phosphate decarboxylase	10.894	0	0	i
PelagibacterubiqueHTCC7214-C2-cds243|PelagibacterubiqueHTCC7214-C2 integration host factor subunit beta	10.7588	0	0	i
PelagibacterubiqueHTCC7214-C2-cds244|PelagibacterubiqueHTCC7214-C2 30S ribosomal protein S1	6.7421	0	0	i
PelagibacterubiqueHTCC7214-C2-cds245|PelagibacterubiqueHTCC7214-C2 (d)CMP kinase	10.9345	0	0	i
PelagibacterubiqueHTCC7214-C2-cds246|PelagibacterubiqueHTCC7214-C2 3-phosphoshikimate 1-carboxyvinyltransferase	10.8128	1	0	o234-252i
PelagibacterubiqueHTCC7214-C2-cds247|PelagibacterubiqueHTCC7214-C2 sulfate transporter	9.2659	0	0	i
PelagibacterubiqueHTCC7214-C2-cds248|PelagibacterubiqueHTCC7214-C2 hypothetical protein	8.6075	1	0	o6-23i
PelagibacterubiqueHTCC7214-C2-cds249|PelagibacterubiqueHTCC7214-C2 KpsF/GutQ family sugar-phosphate isomerase	10.8684	0	0	i
PelagibacterubiqueHTCC7214-C2-cds250|PelagibacterubiqueHTCC7214-C2 3'-5' exonuclease	7.2513	0	0	i
PelagibacterubiqueHTCC7214-C2-cds251|PelagibacterubiqueHTCC7214-C2 complex I NDUFA9 subunit family protein	9.8089	0	0	i
PelagibacterubiqueHTCC7214-C2-cds252|PelagibacterubiqueHTCC7214-C2 hypothetical protein	9.5849	0	0	i
PelagibacterubiqueHTCC7214-C2-cds253|PelagibacterubiqueHTCC7214-C2 acetylornithine transaminase	10.7327	0	0	i
PelagibacterubiqueHTCC7214-C2-cds254|PelagibacterubiqueHTCC7214-C2 ornithine carbamoyltransferase	10.7035	0	0	i
PelagibacterubiqueHTCC7214-C2-cds255|PelagibacterubiqueHTCC7214-C2 cytochrome c family protein	9.4784	1	0	o6-26i
PelagibacterubiqueHTCC7214-C2-cds256|PelagibacterubiqueHTCC7214-C2 3-deoxy-manno-octulosonate cytidylyltransferase	5.4394	0	0	i
PelagibacterubiqueHTCC7214-C2-cds257|PelagibacterubiqueHTCC7214-C2 prephenate dehydratase	6.5992	0	0	i
PelagibacterubiqueHTCC7214-C2-cds258|PelagibacterubiqueHTCC7214-C2 DNA polymerase III, subunit gamma and tau	5.5619	0	0	i
PelagibacterubiqueHTCC7214-C2-cds259|PelagibacterubiqueHTCC7214-C2 nucleoid-associated protein, YbaB/EbfC family	5.0033	0	0	i
PelagibacterubiqueHTCC7214-C2-cds260|PelagibacterubiqueHTCC7214-C2 recombination protein RecR	5.1085	0	0	i
PelagibacterubiqueHTCC7214-C2-cds261|PelagibacterubiqueHTCC7214-C2 malate synthase G	7.2433	0	0	i
PelagibacterubiqueHTCC7214-C2-cds262|PelagibacterubiqueHTCC7214-C2 acetyl-CoA carboxylase carboxyltransferase subunit alpha	5.1185	1	0	i346-364o
PelagibacterubiqueHTCC7214-C2-cds263|PelagibacterubiqueHTCC7214-C2 preprotein translocase subunit SecA	6.3432	0	0	i
PelagibacterubiqueHTCC7214-C2-cds264|PelagibacterubiqueHTCC7214-C2 bifunctional glutamate N-acetyltransferase/amino-acid acetyltransferase ArgJ	9.7859	0	0	i
PelagibacterubiqueHTCC7214-C2-cds265|PelagibacterubiqueHTCC7214-C2 DUF1178 domain-containing protein	9.7483	0	0	i
PelagibacterubiqueHTCC7214-C2-cds266|PelagibacterubiqueHTCC7214-C2 bifunctional 2-polyprenyl-6-hydroxyphenol methylase/3-demethylubiquinol 3-O-methyltransferase UbiG	10.1377	0	0	i
PelagibacterubiqueHTCC7214-C2-cds267|PelagibacterubiqueHTCC7214-C2 aspartate kinase	10.3834	0	0	i
PelagibacterubiqueHTCC7214-C2-cds268|PelagibacterubiqueHTCC7214-C2 flavodoxin-dependent (E)-4-hydroxy-3-methylbut-2-enyl-diphosphate synthase	8.0555	0	0	i
PelagibacterubiqueHTCC7214-C2-cds269|PelagibacterubiqueHTCC7214-C2 peptide chain release factor 1	6.2208	0	0	i
PelagibacterubiqueHTCC7214-C2-cds270|PelagibacterubiqueHTCC7214-C2 peptide chain release factor N(5)-glutamine methyltransferase	10.184	0	0	i
PelagibacterubiqueHTCC7214-C2-cds271|PelagibacterubiqueHTCC7214-C2 DUF4167 domain-containing protein	9.9792	0	0	i
PelagibacterubiqueHTCC7214-C2-cds272|PelagibacterubiqueHTCC7214-C2 peptidase M23	10.5565	1	0	i12-31o
PelagibacterubiqueHTCC7214-C2-cds273|PelagibacterubiqueHTCC7214-C2 cell wall-associated hydrolase	8.4925	0	Y	n2-10c18/19o
PelagibacterubiqueHTCC7214-C2-cds274|PelagibacterubiqueHTCC7214-C2 GDP-mannose 4,6-dehydratase	9.6087	0	0	i
PelagibacterubiqueHTCC7214-C2-cds275|PelagibacterubiqueHTCC7214-C2 ABC transporter ATP-binding protein	9.4735	6	0	i20-45o77-95i152-175o181-200i268-286o292-310i
PelagibacterubiqueHTCC7214-C2-cds276|PelagibacterubiqueHTCC7214-C2 hypothetical protein	6.5145	0	0	i
PelagibacterubiqueHTCC7214-C2-cds277|PelagibacterubiqueHTCC7214-C2 hypothetical protein	10.2636	0	0	i
PelagibacterubiqueHTCC7214-C2-cds278|PelagibacterubiqueHTCC7214-C2 dTDP-4-dehydrorhamnose reductase	8.4466	0	0	i
PelagibacterubiqueHTCC7214-C2-cds279|PelagibacterubiqueHTCC7214-C2 glucose-1-phosphate thymidylyltransferase	7.3891	0	0	i
PelagibacterubiqueHTCC7214-C2-cds280|PelagibacterubiqueHTCC7214-C2 dTDP-glucose 4,6-dehydratase, partial	9.5486	0	0	i
PelagibacterubiqueHTCC7214-C2-cds281|PelagibacterubiqueHTCC7214-C2 dTDP-4-dehydrorhamnose 3,5-epimerase	9.2281	0	0	i
PelagibacterubiqueHTCC7214-C2-cds282|PelagibacterubiqueHTCC7214-C2 NAD(P)-dependent oxidoreductase	6.6229	0	0	i
PelagibacterubiqueHTCC7214-C2-cds283|PelagibacterubiqueHTCC7214-C2 glycosyltransferase family 2 protein	9.5155	2	0	i201-220o290-308i
PelagibacterubiqueHTCC7214-C2-cds284|PelagibacterubiqueHTCC7214-C2 oxidoreductase	8.3147	0	0	i
PelagibacterubiqueHTCC7214-C2-cds285|PelagibacterubiqueHTCC7214-C2 class I SAM-dependent methyltransferase	5.2023	0	0	i
PelagibacterubiqueHTCC7214-C2-cds286|PelagibacterubiqueHTCC7214-C2 thiamine pyrophosphate-dependent dehydrogenase E1 component subunit alpha	10.3461	0	0	i
PelagibacterubiqueHTCC7214-C2-cds287|PelagibacterubiqueHTCC7214-C2 alpha-ketoacid dehydrogenase subunit beta	10.4219	0	0	i
PelagibacterubiqueHTCC7214-C2-cds288|PelagibacterubiqueHTCC7214-C2 FkbM family methyltransferase	10.7361	1	0	o72-89i
PelagibacterubiqueHTCC7214-C2-cds289|PelagibacterubiqueHTCC7214-C2 hypothetical protein	10.8453	2	0	i7-25o101-120i
PelagibacterubiqueHTCC7214-C2-cds290|PelagibacterubiqueHTCC7214-C2 thiamine pyrophosphate-binding protein	10.491	0	0	i
PelagibacterubiqueHTCC7214-C2-cds291|PelagibacterubiqueHTCC7214-C2 hypothetical protein	10.659	1	0	i168-185o
PelagibacterubiqueHTCC7214-C2-cds292|PelagibacterubiqueHTCC7214-C2 hypothetical protein	10.6308	0	0	i
PelagibacterubiqueHTCC7214-C2-cds293|PelagibacterubiqueHTCC7214-C2 hypothetical protein	10.4889	0	0	i
PelagibacterubiqueHTCC7214-C2-cds294|PelagibacterubiqueHTCC7214-C2 hypothetical protein	10.6606	0	0	i
PelagibacterubiqueHTCC7214-C2-cds295|PelagibacterubiqueHTCC7214-C2 SIS domain-containing protein	10.1808	0	0	i
PelagibacterubiqueHTCC7214-C2-cds296|PelagibacterubiqueHTCC7214-C2 KR domain-containing protein	10.9022	0	0	i
PelagibacterubiqueHTCC7214-C2-cds297|PelagibacterubiqueHTCC7214-C2 hypothetical protein	10.6063	0	0	i
PelagibacterubiqueHTCC7214-C2-cds298|PelagibacterubiqueHTCC7214-C2 NAD(P)-dependent oxidoreductase	10.4404	0	0	i
PelagibacterubiqueHTCC7214-C2-cds299|PelagibacterubiqueHTCC7214-C2 hypothetical protein	9.7923	0	0	i
PelagibacterubiqueHTCC7214-C2-cds300|PelagibacterubiqueHTCC7214-C2 hypothetical protein	10.2186	1	0	o114-134i
PelagibacterubiqueHTCC7214-C2-cds301|PelagibacterubiqueHTCC7214-C2 hypothetical protein	10.1265	0	0	i
PelagibacterubiqueHTCC7214-C2-cds302|PelagibacterubiqueHTCC7214-C2 DegT/DnrJ/EryC1/StrS aminotransferase family protein	10.5095	0	0	i
PelagibacterubiqueHTCC7214-C2-cds303|PelagibacterubiqueHTCC7214-C2 hypothetical protein	10.5721	0	0	i
PelagibacterubiqueHTCC7214-C2-cds304|PelagibacterubiqueHTCC7214-C2 NAD(P)-dependent oxidoreductase	10.5112	0	0	i
PelagibacterubiqueHTCC7214-C2-cds305|PelagibacterubiqueHTCC7214-C2 hypothetical protein	10.5481	0	0	i
PelagibacterubiqueHTCC7214-C2-cds306|PelagibacterubiqueHTCC7214-C2 GDP-L-fucose synthase	10.3661	0	0	i
PelagibacterubiqueHTCC7214-C2-cds307|PelagibacterubiqueHTCC7214-C2 glycosyltransferase family 61 protein	10.5211	1	0	i74-93o
PelagibacterubiqueHTCC7214-C2-cds308|PelagibacterubiqueHTCC7214-C2 hypothetical protein	10.3911	0	0	i
PelagibacterubiqueHTCC7214-C2-cds309|PelagibacterubiqueHTCC7214-C2 hypothetical protein	10.2638	0	0	i
PelagibacterubiqueHTCC7214-C2-cds310|PelagibacterubiqueHTCC7214-C2 hypothetical protein	10.0283	11	0	i20-38o44-63i70-86o92-113i120-140o160-179i191-206o212-229i241-258o341-364i376-405o
PelagibacterubiqueHTCC7214-C2-cds311|PelagibacterubiqueHTCC7214-C2 hypothetical protein	10.1379	0	0	i
PelagibacterubiqueHTCC7214-C2-cds312|PelagibacterubiqueHTCC7214-C2 glycosyltransferase	9.4182	0	0	i
PelagibacterubiqueHTCC7214-C2-cds313|PelagibacterubiqueHTCC7214-C2 hypothetical protein	10.3855	0	Y	n4-13c18/19o
PelagibacterubiqueHTCC7214-C2-cds314|PelagibacterubiqueHTCC7214-C2 sugar transferase	11.1767	1	0	i7-30o
PelagibacterubiqueHTCC7214-C2-cds315|PelagibacterubiqueHTCC7214-C2 polysaccharide biosynthesis protein	9.8077	4	0	i21-43o49-73i85-106o118-139i
PelagibacterubiqueHTCC7214-C2-cds316|PelagibacterubiqueHTCC7214-C2 O-antigen polymerase	10.0417	12	0	i7-24o30-46i58-74o86-103i112-132o156-174i181-199o205-221i228-246o323-347i368-384o390-410i
PelagibacterubiqueHTCC7214-C2-cds317|PelagibacterubiqueHTCC7214-C2 hypothetical protein	9.3077	2	0	i28-44o301-319i
PelagibacterubiqueHTCC7214-C2-cds318|PelagibacterubiqueHTCC7214-C2 ADP-glyceromanno-heptose 6-epimerase	10.5833	0	0	i
PelagibacterubiqueHTCC7214-C2-cds319|PelagibacterubiqueHTCC7214-C2 50S ribosomal protein L36	12.5514	0	0	i
PelagibacterubiqueHTCC7214-C2-cds320|PelagibacterubiqueHTCC7214-C2 aa3-type cytochrome c oxidase subunit IV	5.5193	1	0	o16-35i
PelagibacterubiqueHTCC7214-C2-cds321|PelagibacterubiqueHTCC7214-C2 NAD(P) transhydrogenase subunit alpha	5.6041	0	0	i
PelagibacterubiqueHTCC7214-C2-cds322|PelagibacterubiqueHTCC7214-C2 NAD(P) transhydrogenase subunit alpha	10.2342	3	0	o6-25i37-57o69-89i
PelagibacterubiqueHTCC7214-C2-cds323|PelagibacterubiqueHTCC7214-C2 NAD synthetase	6.037	9	0	o6-22i34-53o59-79i91-111o131-149i169-185o191-211i218-236o242-262i
PelagibacterubiqueHTCC7214-C2-cds324|PelagibacterubiqueHTCC7214-C2 transaldolase	10.6935	0	0	i
PelagibacterubiqueHTCC7214-C2-cds325|PelagibacterubiqueHTCC7214-C2 glycosyltransferase family 2 protein	8.9614	0	0	i
PelagibacterubiqueHTCC7214-C2-cds326|PelagibacterubiqueHTCC7214-C2 hypothetical protein	9.9971	12	0	o12-32i44-63o69-86i106-123o177-194i203-231o251-279i291-308o347-370i377-394o400-416i425-445o
PelagibacterubiqueHTCC7214-C2-cds327|PelagibacterubiqueHTCC7214-C2 MULTISPECIES: 30S ribosomal protein S21	11.3744	0	0	i
PelagibacterubiqueHTCC7214-C2-cds328|PelagibacterubiqueHTCC7214-C2 DUF1013 domain-containing protein	10.1532	0	0	i
PelagibacterubiqueHTCC7214-C2-cds329|PelagibacterubiqueHTCC7214-C2 50S ribosomal protein L31	10.6052	0	0	i
PelagibacterubiqueHTCC7214-C2-cds330|PelagibacterubiqueHTCC7214-C2 inositol monophosphatase	8.2149	0	0	i
PelagibacterubiqueHTCC7214-C2-cds331|PelagibacterubiqueHTCC7214-C2 elongation factor P	6.2898	0	0	i
PelagibacterubiqueHTCC7214-C2-cds332|PelagibacterubiqueHTCC7214-C2 thiamine phosphate synthase	10.92	0	0	i
PelagibacterubiqueHTCC7214-C2-cds333|PelagibacterubiqueHTCC7214-C2 fructose-bisphosphate aldolase class I	6.9316	0	0	i
PelagibacterubiqueHTCC7214-C2-cds334|PelagibacterubiqueHTCC7214-C2 phosphoglycerate kinase	5.8611	0	0	i
PelagibacterubiqueHTCC7214-C2-cds335|PelagibacterubiqueHTCC7214-C2 type I glyceraldehyde-3-phosphate dehydrogenase	8.6545	0	0	i
PelagibacterubiqueHTCC7214-C2-cds336|PelagibacterubiqueHTCC7214-C2 transketolase	10.4019	1	0	o61-81i
PelagibacterubiqueHTCC7214-C2-cds337|PelagibacterubiqueHTCC7214-C2	4.2924	0	0	i
PelagibacterubiqueHTCC7214-C2-cds338|PelagibacterubiqueHTCC7214-C2 cell division protein ZapA	5.1797	0	0	i
PelagibacterubiqueHTCC7214-C2-cds339|PelagibacterubiqueHTCC7214-C2 5-formyltetrahydrofolate cyclo-ligase	10.5753	0	0	i
PelagibacterubiqueHTCC7214-C2-cds340|PelagibacterubiqueHTCC7214-C2 TIGR00282 family metallophosphoesterase	6.0387	0	0	i
PelagibacterubiqueHTCC7214-C2-cds341|PelagibacterubiqueHTCC7214-C2 YebC/PmpR family DNA-binding transcriptional regulator	5.6815	0	0	i
PelagibacterubiqueHTCC7214-C2-cds342|PelagibacterubiqueHTCC7214-C2 hypothetical protein	9.1002	0	0	i
PelagibacterubiqueHTCC7214-C2-cds343|PelagibacterubiqueHTCC7214-C2 protein TolQ	9.6025	3	0	o29-50i134-157o177-199i
PelagibacterubiqueHTCC7214-C2-cds344|PelagibacterubiqueHTCC7214-C2 MULTISPECIES: protein TolR	4.9235	1	0	i21-43o
PelagibacterubiqueHTCC7214-C2-cds345|PelagibacterubiqueHTCC7214-C2 cell envelope integrity/translocation protein TolA	10.1413	0	Y	n5-18c22/23o
PelagibacterubiqueHTCC7214-C2-cds346|PelagibacterubiqueHTCC7214-C2 Tol-Pal system beta propeller repeat protein TolB	9.1608	0	Y	n5-16c20/21o
PelagibacterubiqueHTCC7214-C2-cds347|PelagibacterubiqueHTCC7214-C2 peptidoglycan-associated lipoprotein Pal	9.4027	0	Y	n10-20c24/25o
PelagibacterubiqueHTCC7214-C2-cds348|PelagibacterubiqueHTCC7214-C2 tol-pal system protein YbgF	5.3427	0	Y	n7-18c26/27o
PelagibacterubiqueHTCC7214-C2-cds349|PelagibacterubiqueHTCC7214-C2 tRNA lysidine(34) synthetase TilS	10.8441	0	0	i
PelagibacterubiqueHTCC7214-C2-cds350|PelagibacterubiqueHTCC7214-C2 ATP-dependent metallopeptidase FtsH/Yme1/Tma family protein	6.9065	2	0	o6-23i103-123o
PelagibacterubiqueHTCC7214-C2-cds351|PelagibacterubiqueHTCC7214-C2 dihydropteroate synthase	10.7386	0	0	i
PelagibacterubiqueHTCC7214-C2-cds352|PelagibacterubiqueHTCC7214-C2 phosphoglucosamine mutase	10.7738	0	0	i
PelagibacterubiqueHTCC7214-C2-cds353|PelagibacterubiqueHTCC7214-C2 bifunctional hydroxymethylpyrimidine kinase/phosphomethylpyrimidine kinase	10.7246	0	0	i
PelagibacterubiqueHTCC7214-C2-cds354|PelagibacterubiqueHTCC7214-C2 adenylosuccinate synthase	7.5838	0	0	i
PelagibacterubiqueHTCC7214-C2-cds355|PelagibacterubiqueHTCC7214-C2 RNA polymerase sigma factor RpoH	9.5876	0	0	i
PelagibacterubiqueHTCC7214-C2-cds356|PelagibacterubiqueHTCC7214-C2 RluA family pseudouridine synthase	10.3307	0	0	i
PelagibacterubiqueHTCC7214-C2-cds357|PelagibacterubiqueHTCC7214-C2 ABC transporter permease	5.1901	6	0	i27-46o58-81i102-124o136-160i172-190o227-249i
PelagibacterubiqueHTCC7214-C2-cds358|PelagibacterubiqueHTCC7214-C2 ABC transporter ATP-binding protein	9.7357	0	0	i
PelagibacterubiqueHTCC7214-C2-cds359|PelagibacterubiqueHTCC7214-C2 threonylcarbamoyl-AMP synthase	10.7768	0	0	i
PelagibacterubiqueHTCC7214-C2-cds360|PelagibacterubiqueHTCC7214-C2 hypothetical protein	8.9831	0	0	i
PelagibacterubiqueHTCC7214-C2-cds361|PelagibacterubiqueHTCC7214-C2 polyprenyl synthetase family protein	10.1858	0	0	i
PelagibacterubiqueHTCC7214-C2-cds362|PelagibacterubiqueHTCC7214-C2 1-deoxy-D-xylulose-5-phosphate synthase	8.7415	0	0	i
PelagibacterubiqueHTCC7214-C2-cds363|PelagibacterubiqueHTCC7214-C2 chorismate synthase	10.2715	0	0	i
PelagibacterubiqueHTCC7214-C2-cds364|PelagibacterubiqueHTCC7214-C2 pyridoxamine 5'-phosphate oxidase	9.3093	0	0	i
PelagibacterubiqueHTCC7214-C2-cds365|PelagibacterubiqueHTCC7214-C2 polyprenyl synthetase family protein	5.7677	0	0	i
PelagibacterubiqueHTCC7214-C2-cds366|PelagibacterubiqueHTCC7214-C2 S49 family peptidase	10.0678	0	0	i
PelagibacterubiqueHTCC7214-C2-cds367|PelagibacterubiqueHTCC7214-C2 glycine--tRNA ligase subunit alpha	7.9083	0	0	i
PelagibacterubiqueHTCC7214-C2-cds368|PelagibacterubiqueHTCC7214-C2 glycine--tRNA ligase subunit beta	9.8486	0	0	i
PelagibacterubiqueHTCC7214-C2-cds369|PelagibacterubiqueHTCC7214-C2 pyruvate, phosphate dikinase	9.3733	0	0	i
PelagibacterubiqueHTCC7214-C2-cds370|PelagibacterubiqueHTCC7214-C2 thymidylate synthase (FAD)	8.9791	0	0	i
PelagibacterubiqueHTCC7214-C2-cds371|PelagibacterubiqueHTCC7214-C2 ATP-binding protein	9.4342	0	0	i
PelagibacterubiqueHTCC7214-C2-cds372|PelagibacterubiqueHTCC7214-C2 FtsH protease activity modulator HflK	4.7775	1	0	o59-79i
PelagibacterubiqueHTCC7214-C2-cds373|PelagibacterubiqueHTCC7214-C2 MULTISPECIES: protease modulator HflC	9.6996	1	0	o6-25i
PelagibacterubiqueHTCC7214-C2-cds374|PelagibacterubiqueHTCC7214-C2 DUF2065 domain-containing protein	9.9663	2	0	o6-22i43-59o
PelagibacterubiqueHTCC7214-C2-cds375|PelagibacterubiqueHTCC7214-C2 PDZ domain-containing protein	9.9194	0	Y	n6-17c23/24o
PelagibacterubiqueHTCC7214-C2-cds376|PelagibacterubiqueHTCC7214-C2 tRNA (adenosine(37)-N6)-dimethylallyltransferase MiaA	10.9545	0	0	i
PelagibacterubiqueHTCC7214-C2-cds377|PelagibacterubiqueHTCC7214-C2 acetolactate synthase 3 large subunit	7.8406	0	0	i
PelagibacterubiqueHTCC7214-C2-cds378|PelagibacterubiqueHTCC7214-C2 acetolactate synthase small subunit	10.6816	0	0	i
PelagibacterubiqueHTCC7214-C2-cds379|PelagibacterubiqueHTCC7214-C2 ketol-acid reductoisomerase	6.0718	0	0	i
PelagibacterubiqueHTCC7214-C2-cds380|PelagibacterubiqueHTCC7214-C2 peptide ABC transporter substrate-binding protein	9.4607	0	Y	n9-19c24/25o
PelagibacterubiqueHTCC7214-C2-cds381|PelagibacterubiqueHTCC7214-C2 ABC transporter, permease protein	5.1003	5	Y	n2-12c16/17o81-103i115-145o157-183i227-248o276-299i
PelagibacterubiqueHTCC7214-C2-cds382|PelagibacterubiqueHTCC7214-C2 ABC transporter permease	5.7341	7	0	o26-46i97-125o137-154i166-184o199-219i226-249o274-295i
PelagibacterubiqueHTCC7214-C2-cds383|PelagibacterubiqueHTCC7214-C2 ABC transporter ATP-binding protein	7.8472	0	0	i
PelagibacterubiqueHTCC7214-C2-cds384|PelagibacterubiqueHTCC7214-C2 MULTISPECIES: 2-isopropylmalate synthase	6.1694	0	0	i
PelagibacterubiqueHTCC7214-C2-cds385|PelagibacterubiqueHTCC7214-C2 MULTISPECIES: rod shape-determining protein	5.1351	0	0	i
PelagibacterubiqueHTCC7214-C2-cds386|PelagibacterubiqueHTCC7214-C2 rod shape-determining protein MreC	9.6741	1	0	i25-45o
PelagibacterubiqueHTCC7214-C2-cds387|PelagibacterubiqueHTCC7214-C2 hypothetical protein	7.2323	5	0	o12-28i35-54o74-98i110-132o138-159i
PelagibacterubiqueHTCC7214-C2-cds388|PelagibacterubiqueHTCC7214-C2 penicillin-binding protein 2	9.8907	1	0	i18-37o
PelagibacterubiqueHTCC7214-C2-cds389|PelagibacterubiqueHTCC7214-C2 rod shape-determining protein RodA	9.7443	10	0	i20-42o54-73i80-99o111-129i141-161o167-183i190-209o278-299i311-338o344-365i
PelagibacterubiqueHTCC7214-C2-cds390|PelagibacterubiqueHTCC7214-C2 FAD-binding oxidoreductase	9.229	0	0	i
PelagibacterubiqueHTCC7214-C2-cds391|PelagibacterubiqueHTCC7214-C2 sigma factor sigB regulation protein	5.869	0	0	i
PelagibacterubiqueHTCC7214-C2-cds392|PelagibacterubiqueHTCC7214-C2 prepilin peptidase	9.75	7	0	o6-24i73-91o97-113i118-137o149-169i189-214o226-244i
PelagibacterubiqueHTCC7214-C2-cds393|PelagibacterubiqueHTCC7214-C2 autotransporter domain-containing protein	4.5707	0	Y	n3-14c21/22o
PelagibacterubiqueHTCC7214-C2-cds394|PelagibacterubiqueHTCC7214-C2 prepilin-type N-terminal cleavage/methylation domain-containing protein	8.3602	1	0	i12-32o
PelagibacterubiqueHTCC7214-C2-cds395|PelagibacterubiqueHTCC7214-C2 hypothetical protein	9.5532	2	0	o6-29i41-65o
PelagibacterubiqueHTCC7214-C2-cds396|PelagibacterubiqueHTCC7214-C2 hypothetical protein	5.0355	0	Y	n7-18c23/24o
PelagibacterubiqueHTCC7214-C2-cds397|PelagibacterubiqueHTCC7214-C2 hypothetical protein	8.4184	0	Y	n6-17c23/24o
PelagibacterubiqueHTCC7214-C2-cds398|PelagibacterubiqueHTCC7214-C2 hypothetical protein	4.7107	0	Y	n7-17c22/23o
PelagibacterubiqueHTCC7214-C2-cds399|PelagibacterubiqueHTCC7214-C2 hypothetical protein	9.7646	1	0	i7-30o
PelagibacterubiqueHTCC7214-C2-cds400|PelagibacterubiqueHTCC7214-C2 hypothetical protein	9.9417	1	0	i12-34o
PelagibacterubiqueHTCC7214-C2-cds401|PelagibacterubiqueHTCC7214-C2 hypothetical protein	10.1651	1	0	o20-42i
PelagibacterubiqueHTCC7214-C2-cds402|PelagibacterubiqueHTCC7214-C2 prepilin-type N-terminal cleavage/methylation domain-containing protein	9.9254	1	0	i12-33o
PelagibacterubiqueHTCC7214-C2-cds403|PelagibacterubiqueHTCC7214-C2 type IV pili twitching motility protein PilT	6.6121	0	0	i
PelagibacterubiqueHTCC7214-C2-cds404|PelagibacterubiqueHTCC7214-C2 hypothetical protein	9.2819	1	0	i411-433o
PelagibacterubiqueHTCC7214-C2-cds405|PelagibacterubiqueHTCC7214-C2 hypothetical protein	10.0061	1	0	o23-43i
PelagibacterubiqueHTCC7214-C2-cds406|PelagibacterubiqueHTCC7214-C2 hypothetical protein	4.063	0	Y	n7-16c21/22o
PelagibacterubiqueHTCC7214-C2-cds407|PelagibacterubiqueHTCC7214-C2 type IV pilus secretin PilQ	6.0758	0	Y	n9-20c25/26o
PelagibacterubiqueHTCC7214-C2-cds408|PelagibacterubiqueHTCC7214-C2 type II Secretion system PilB	4.7761	0	0	i
PelagibacterubiqueHTCC7214-C2-cds409|PelagibacterubiqueHTCC7214-C2 type II secretion system F family protein	9.8599	4	0	i175-195o225-245i266-286o384-411i
PelagibacterubiqueHTCC7214-C2-cds410|PelagibacterubiqueHTCC7214-C2 ATP-binding protein	4.8708	0	0	i
PelagibacterubiqueHTCC7214-C2-cds411|PelagibacterubiqueHTCC7214-C2 anti-sigma factor antagonist	4.6997	0	0	i
PelagibacterubiqueHTCC7214-C2-cds412|PelagibacterubiqueHTCC7214-C2 prepilin-type cleavage/methylation domain-containing protein	9.2232	1	0	i12-34o
PelagibacterubiqueHTCC7214-C2-cds413|PelagibacterubiqueHTCC7214-C2 prepilin-type cleavage/methylation domain-containing protein	7.9026	1	0	o6-31i
PelagibacterubiqueHTCC7214-C2-cds414|PelagibacterubiqueHTCC7214-C2 hypothetical protein	9.84	2	0	i21-39o59-77i
PelagibacterubiqueHTCC7214-C2-cds415|PelagibacterubiqueHTCC7214-C2 copper chaperone	6.5626	0	Y	n4-14c19/20o
PelagibacterubiqueHTCC7214-C2-cds416|PelagibacterubiqueHTCC7214-C2 ammonium transporter	6.1649	11	0	o44-63i84-102o122-144i151-175o195-216i237-254o266-291i298-317o323-341i353-373o385-408i
PelagibacterubiqueHTCC7214-C2-cds417|PelagibacterubiqueHTCC7214-C2 hypothetical protein	5.077	0	Y	n4-14c18/19o
PelagibacterubiqueHTCC7214-C2-cds418|PelagibacterubiqueHTCC7214-C2 EamA/RhaT family transporter	10.1337	10	0	i7-29o35-55i67-91o97-117i124-144o159-175i182-205o217-238i250-269o275-292i
PelagibacterubiqueHTCC7214-C2-cds419|PelagibacterubiqueHTCC7214-C2 2-hydroxyacid dehydrogenase	4.7599	0	0	i
PelagibacterubiqueHTCC7214-C2-cds420|PelagibacterubiqueHTCC7214-C2 peptide-methionine (R)-S-oxide reductase	6.7698	0	0	i
PelagibacterubiqueHTCC7214-C2-cds421|PelagibacterubiqueHTCC7214-C2 inverse autotransporter beta-barrel domain-containing protein	4.6264	0	Y	n5-15c20/21o
PelagibacterubiqueHTCC7214-C2-cds422|PelagibacterubiqueHTCC7214-C2 hypothetical protein	4.345	0	Y	n7-17c27/28o
PelagibacterubiqueHTCC7214-C2-cds423|PelagibacterubiqueHTCC7214-C2 inverse autotransporter beta-barrel domain-containing protein	5.4381	0	Y	n4-15c19/20o
PelagibacterubiqueHTCC7214-C2-cds424|PelagibacterubiqueHTCC7214-C2 hypothetical protein	4.3938	0	Y	n4-15c21/22o
PelagibacterubiqueHTCC7214-C2-cds425|PelagibacterubiqueHTCC7214-C2 glutaredoxin 3	7.2524	0	0	i
PelagibacterubiqueHTCC7214-C2-cds426|PelagibacterubiqueHTCC7214-C2 TIGR03643 family protein	11.1487	0	0	i
PelagibacterubiqueHTCC7214-C2-cds427|PelagibacterubiqueHTCC7214-C2 LysE family translocator	9.5973	6	0	o6-27i39-65o71-91i111-133o145-169i181-201o
PelagibacterubiqueHTCC7214-C2-cds428|PelagibacterubiqueHTCC7214-C2 amino acid ABC transporter substrate-binding protein	9.0753	0	Y	n7-18c26/27o
PelagibacterubiqueHTCC7214-C2-cds429|PelagibacterubiqueHTCC7214-C2 branched-chain amino acid ABC transporter permease	9.4785	7	0	o6-30i42-62o68-87i99-121o149-166i233-257o269-287i
PelagibacterubiqueHTCC7214-C2-cds430|PelagibacterubiqueHTCC7214-C2 branched-chain amino acid ABC transporter permease	5.1173	9	0	i5-22o28-45i57-78o98-123i130-155o175-195i225-249o261-287i294-317o
PelagibacterubiqueHTCC7214-C2-cds431|PelagibacterubiqueHTCC7214-C2 ABC transporter ATP-binding protein	8.6836	0	0	i
PelagibacterubiqueHTCC7214-C2-cds432|PelagibacterubiqueHTCC7214-C2 ABC transporter ATP-binding protein	5.2553	0	0	i
PelagibacterubiqueHTCC7214-C2-cds433|PelagibacterubiqueHTCC7214-C2 branched-chain amino acid ABC transporter permease	9.571	7	0	o20-38i59-81o104-122i134-154o166-184i191-208o214-233i
PelagibacterubiqueHTCC7214-C2-cds434|PelagibacterubiqueHTCC7214-C2 AzlD domain-containing protein	9.9753	4	0	o6-27i39-62o68-84i89-106o
PelagibacterubiqueHTCC7214-C2-cds435|PelagibacterubiqueHTCC7214-C2 protein CsiD	7.0264	0	0	i
PelagibacterubiqueHTCC7214-C2-cds436|PelagibacterubiqueHTCC7214-C2 pyrroline-5-carboxylate reductase	11.003	0	0	i
PelagibacterubiqueHTCC7214-C2-cds437|PelagibacterubiqueHTCC7214-C2 ABC transporter ATP-binding protein	4.9395	0	0	i
PelagibacterubiqueHTCC7214-C2-cds438|PelagibacterubiqueHTCC7214-C2 ABC transporter ATP-binding protein	5.1411	0	0	i
PelagibacterubiqueHTCC7214-C2-cds439|PelagibacterubiqueHTCC7214-C2 branched-chain amino acid ABC transporter permease	9.7905	9	0	o6-39i46-65o71-93i113-132o168-186i215-236o242-261i268-285o305-325i
PelagibacterubiqueHTCC7214-C2-cds440|PelagibacterubiqueHTCC7214-C2 branched-chain amino acid ABC transporter permease	9.7378	12	0	i7-24o30-49i56-77o83-108i120-137o157-179i191-207o274-295i329-348o360-380i387-407o427-443i
PelagibacterubiqueHTCC7214-C2-cds441|PelagibacterubiqueHTCC7214-C2 MFS transporter	10.0635	11	Y	n5-16c25/26o41-59i71-90o96-118i130-149o161-182i208-226o246-266i273-291o297-322i334-357o363-383i
PelagibacterubiqueHTCC7214-C2-cds442|PelagibacterubiqueHTCC7214-C2 sulfite exporter TauE/SafE family protein	9.6085	8	0	o6-27i39-67o79-98i107-125o137-163i175-195o201-221i233-251o
PelagibacterubiqueHTCC7214-C2-cds443|PelagibacterubiqueHTCC7214-C2 branched-chain amino acid ABC transporter substrate-binding protein	5.2668	0	Y	n4-15c21/22o
PelagibacterubiqueHTCC7214-C2-cds444|PelagibacterubiqueHTCC7214-C2 carnitine dehydratase	6.4035	0	0	i
PelagibacterubiqueHTCC7214-C2-cds445|PelagibacterubiqueHTCC7214-C2 alpha/beta hydrolase	9.1774	0	0	i
PelagibacterubiqueHTCC7214-C2-cds446|PelagibacterubiqueHTCC7214-C2 amino acid synthesis family protein	8.822	0	0	i
PelagibacterubiqueHTCC7214-C2-cds447|PelagibacterubiqueHTCC7214-C2 class I SAM-dependent methyltransferase	5.1816	0	0	i
PelagibacterubiqueHTCC7214-C2-cds448|PelagibacterubiqueHTCC7214-C2 thiamine pyrophosphate-binding protein	10.294	0	0	i
PelagibacterubiqueHTCC7214-C2-cds449|PelagibacterubiqueHTCC7214-C2 LLM class flavin-dependent oxidoreductase	6.2396	0	0	i
PelagibacterubiqueHTCC7214-C2-cds450|PelagibacterubiqueHTCC7214-C2 YdcF family protein	8.8282	2	0	i7-28o34-57i
PelagibacterubiqueHTCC7214-C2-cds451|PelagibacterubiqueHTCC7214-C2 isopenicillin N synthase family oxygenase	10.5716	0	0	i
PelagibacterubiqueHTCC7214-C2-cds452|PelagibacterubiqueHTCC7214-C2 EamA/RhaT family transporter	9.2405	10	0	i12-32o38-56i68-91o97-118i127-146o152-171i183-200o231-253i260-277o283-300i
PelagibacterubiqueHTCC7214-C2-cds453|PelagibacterubiqueHTCC7214-C2 EamA/RhaT family transporter	8.7948	10	0	i12-32o38-58i70-91o97-117i124-141o153-173i185-205o225-247i259-276o282-300i
PelagibacterubiqueHTCC7214-C2-cds454|PelagibacterubiqueHTCC7214-C2 choline dehydrogenase	8.4817	0	Y	n6-13c18/19o
PelagibacterubiqueHTCC7214-C2-cds455|PelagibacterubiqueHTCC7214-C2 taurine dioxygenase	6.4287	0	0	i
PelagibacterubiqueHTCC7214-C2-cds456|PelagibacterubiqueHTCC7214-C2 multidrug transporter	8.7143	4	0	o6-26i33-50o56-80i87-107o
PelagibacterubiqueHTCC7214-C2-cds457|PelagibacterubiqueHTCC7214-C2 thioesterase	6.6851	0	0	i
PelagibacterubiqueHTCC7214-C2-cds458|PelagibacterubiqueHTCC7214-C2 hypothetical protein	6.1208	0	0	i
PelagibacterubiqueHTCC7214-C2-cds459|PelagibacterubiqueHTCC7214-C2 3-keto-5-aminohexanoate cleavage protein	5.2216	0	0	i
PelagibacterubiqueHTCC7214-C2-cds460|PelagibacterubiqueHTCC7214-C2 D-2-hydroxyacid dehydrogenase	6.5915	0	0	i
PelagibacterubiqueHTCC7214-C2-cds461|PelagibacterubiqueHTCC7214-C2 aromatic ring-hydroxylating dioxygenase subunit alpha	5.8522	0	0	i
PelagibacterubiqueHTCC7214-C2-cds462|PelagibacterubiqueHTCC7214-C2 aromatic ring-hydroxylating dioxygenase subunit alpha	9.6774	0	0	i
PelagibacterubiqueHTCC7214-C2-cds463|PelagibacterubiqueHTCC7214-C2 MULTISPECIES: lactoylglutathione lyase	5.6706	0	0	i
PelagibacterubiqueHTCC7214-C2-cds464|PelagibacterubiqueHTCC7214-C2 cupin domain-containing protein	4.8944	0	0	i
PelagibacterubiqueHTCC7214-C2-cds465|PelagibacterubiqueHTCC7214-C2 glutamine synthetase	8.5833	0	0	i
PelagibacterubiqueHTCC7214-C2-cds466|PelagibacterubiqueHTCC7214-C2 hypothetical protein	10.4132	0	0	i
PelagibacterubiqueHTCC7214-C2-cds467|PelagibacterubiqueHTCC7214-C2 3-hydroxybutyryl-CoA dehydrogenase	10.5781	0	Y	n7-17c25/26o
PelagibacterubiqueHTCC7214-C2-cds468|PelagibacterubiqueHTCC7214-C2 NAD(P)-dependent oxidoreductase	10.4369	0	Y	n9-20c28/29o
PelagibacterubiqueHTCC7214-C2-cds469|PelagibacterubiqueHTCC7214-C2 hydrogenase	8.3759	0	0	i
PelagibacterubiqueHTCC7214-C2-cds470|PelagibacterubiqueHTCC7214-C2 glycine betaine/L-proline ABC transporter ATP-binding protein	5.8669	0	0	i
PelagibacterubiqueHTCC7214-C2-cds471|PelagibacterubiqueHTCC7214-C2 DUF971 domain-containing protein	6.7113	0	0	i
PelagibacterubiqueHTCC7214-C2-cds472|PelagibacterubiqueHTCC7214-C2 hypothetical protein	10.6004	0	0	i
PelagibacterubiqueHTCC7214-C2-cds473|PelagibacterubiqueHTCC7214-C2 ABC transporter permease	9.6974	6	0	o54-73i80-97o103-126i147-174o223-245i257-275o
PelagibacterubiqueHTCC7214-C2-cds474|PelagibacterubiqueHTCC7214-C2 ABC transporter substrate-binding protein	5.2817	0	Y	n7-18c26/27o
PelagibacterubiqueHTCC7214-C2-cds475|PelagibacterubiqueHTCC7214-C2 NAD(P)-dependent oxidoreductase	6.5359	0	0	i
PelagibacterubiqueHTCC7214-C2-cds476|PelagibacterubiqueHTCC7214-C2 EamA family transporter	9.8923	9	Y	n7-18c23/24o33-52i61-80o86-106i113-133o139-159i171-190o205-227i239-257o263-281i
PelagibacterubiqueHTCC7214-C2-cds477|PelagibacterubiqueHTCC7214-C2 racemase	4.684	0	0	i
PelagibacterubiqueHTCC7214-C2-cds478|PelagibacterubiqueHTCC7214-C2 X-Pro dipeptidase	6.357	0	0	i
PelagibacterubiqueHTCC7214-C2-cds479|PelagibacterubiqueHTCC7214-C2 polyamine ABC transporter ATP-binding protein	5.8717	0	0	i
PelagibacterubiqueHTCC7214-C2-cds480|PelagibacterubiqueHTCC7214-C2 spermidine/putrescine ABC transporter substrate-binding protein	5.2805	0	Y	n7-18c23/24o
PelagibacterubiqueHTCC7214-C2-cds481|PelagibacterubiqueHTCC7214-C2 ABC transporter permease	9.8641	7	0	o29-53i198-221o227-245i278-302o330-351i358-376o382-403i
PelagibacterubiqueHTCC7214-C2-cds482|PelagibacterubiqueHTCC7214-C2 ABC transporter permease	9.391	6	0	i16-41o85-106i118-141o153-175i205-230o250-272i
PelagibacterubiqueHTCC7214-C2-cds483|PelagibacterubiqueHTCC7214-C2 branched-chain amino acid aminotransferase	7.6056	0	0	i
PelagibacterubiqueHTCC7214-C2-cds484|PelagibacterubiqueHTCC7214-C2 acetyl-CoA C-acyltransferase	6.294	0	0	i
PelagibacterubiqueHTCC7214-C2-cds485|PelagibacterubiqueHTCC7214-C2 dimethylsulfoniopropionate demethylase	6.5156	0	0	i
PelagibacterubiqueHTCC7214-C2-cds486|PelagibacterubiqueHTCC7214-C2 hypothetical protein	6.2433	0	0	i
PelagibacterubiqueHTCC7214-C2-cds487|PelagibacterubiqueHTCC7214-C2 thiamine pyrophosphate-binding protein	6.3333	0	0	i
PelagibacterubiqueHTCC7214-C2-cds488|PelagibacterubiqueHTCC7214-C2 alpha-hydroxy-acid oxidizing protein	9.5613	0	0	i
PelagibacterubiqueHTCC7214-C2-cds489|PelagibacterubiqueHTCC7214-C2 peptidase E	8.0386	0	0	i
PelagibacterubiqueHTCC7214-C2-cds490|PelagibacterubiqueHTCC7214-C2 ABC transporter substrate-binding protein	8.397	0	0	i
PelagibacterubiqueHTCC7214-C2-cds491|PelagibacterubiqueHTCC7214-C2 aminomethyl transferase family protein	6.0324	0	0	i
PelagibacterubiqueHTCC7214-C2-cds492|PelagibacterubiqueHTCC7214-C2 peptide ABC transporter substrate-binding protein	9.9193	0	Y	n7-19c24/25o
PelagibacterubiqueHTCC7214-C2-cds493|PelagibacterubiqueHTCC7214-C2 ABC transporter permease	8.1611	6	0	i9-30o99-123i135-161o181-200i235-261o281-308i
PelagibacterubiqueHTCC7214-C2-cds494|PelagibacterubiqueHTCC7214-C2 ABC transporter permease	10.2198	5	0	o29-49i91-117o137-162i217-234o254-275i
PelagibacterubiqueHTCC7214-C2-cds495|PelagibacterubiqueHTCC7214-C2 ABC transporter ATP-binding protein	6.5792	0	0	i
PelagibacterubiqueHTCC7214-C2-cds496|PelagibacterubiqueHTCC7214-C2 crotonase	6.6657	0	Y	n6-14c19/20o
PelagibacterubiqueHTCC7214-C2-cds497|PelagibacterubiqueHTCC7214-C2 peptidylprolyl isomerase	9.42	1	0	i12-32o
PelagibacterubiqueHTCC7214-C2-cds498|PelagibacterubiqueHTCC7214-C2 hypothetical protein	8.2684	0	Y	n6-14c19/20o
PelagibacterubiqueHTCC7214-C2-cds499|PelagibacterubiqueHTCC7214-C2 agmatinase	5.8294	0	0	i
PelagibacterubiqueHTCC7214-C2-cds500|PelagibacterubiqueHTCC7214-C2 aldehyde dehydrogenase family protein	5.405	0	0	i
PelagibacterubiqueHTCC7214-C2-cds501|PelagibacterubiqueHTCC7214-C2 acetylornithine deacetylase	6.295	0	0	i
PelagibacterubiqueHTCC7214-C2-cds502|PelagibacterubiqueHTCC7214-C2 tRNA-binding protein	7.5111	0	0	i
PelagibacterubiqueHTCC7214-C2-cds503|PelagibacterubiqueHTCC7214-C2 MULTISPECIES: LysE family translocator	10.1052	6	0	o6-27i39-61o73-90i111-132o144-164i176-196o
PelagibacterubiqueHTCC7214-C2-cds504|PelagibacterubiqueHTCC7214-C2 aconitate hydratase AcnA	5.7029	0	0	i
PelagibacterubiqueHTCC7214-C2-cds505|PelagibacterubiqueHTCC7214-C2 hypothetical protein	9.115	1	0	o28-45i
PelagibacterubiqueHTCC7214-C2-cds506|PelagibacterubiqueHTCC7214-C2 dehydrogenase	9.9111	0	Y	n4-14c19/20o
PelagibacterubiqueHTCC7214-C2-cds507|PelagibacterubiqueHTCC7214-C2 hypothetical protein	10.704	0	0	i
PelagibacterubiqueHTCC7214-C2-cds508|PelagibacterubiqueHTCC7214-C2 cell division protein ZapE	10.0165	0	0	i
PelagibacterubiqueHTCC7214-C2-cds509|PelagibacterubiqueHTCC7214-C2 hypothetical protein	5.4862	0	0	i
PelagibacterubiqueHTCC7214-C2-cds510|PelagibacterubiqueHTCC7214-C2 deoxyribodipyrimidine photo-lyase	10.1816	0	0	i
PelagibacterubiqueHTCC7214-C2-cds511|PelagibacterubiqueHTCC7214-C2 diaminopropionate ammonia-lyase	6.5264	0	0	i
PelagibacterubiqueHTCC7214-C2-cds512|PelagibacterubiqueHTCC7214-C2 type III glutamate--ammonia ligase	9.9292	0	Y	n17-28c35/36o
PelagibacterubiqueHTCC7214-C2-cds513|PelagibacterubiqueHTCC7214-C2 FMN-binding glutamate synthase family protein	8.33	0	0	i
PelagibacterubiqueHTCC7214-C2-cds514|PelagibacterubiqueHTCC7214-C2 protein glxC	9.7936	0	0	i
PelagibacterubiqueHTCC7214-C2-cds515|PelagibacterubiqueHTCC7214-C2 glutamine amidotransferase	9.6578	0	0	i
PelagibacterubiqueHTCC7214-C2-cds516|PelagibacterubiqueHTCC7214-C2 hypothetical protein	6.9681	1	0	o29-46i
PelagibacterubiqueHTCC7214-C2-cds517|PelagibacterubiqueHTCC7214-C2 ammonium transporter	6.1164	11	0	o15-34i54-73o119-140i147-169o189-206i227-251o271-298i305-322o328-348i360-383o403-426i
PelagibacterubiqueHTCC7214-C2-cds518|PelagibacterubiqueHTCC7214-C2 hypothetical protein	10.3792	0	0	i
PelagibacterubiqueHTCC7214-C2-cds519|PelagibacterubiqueHTCC7214-C2 FMN-binding glutamate synthase family protein	8.2524	0	0	i
PelagibacterubiqueHTCC7214-C2-cds520|PelagibacterubiqueHTCC7214-C2 GXGXG motif-containing protein	7.9124	0	0	i
PelagibacterubiqueHTCC7214-C2-cds521|PelagibacterubiqueHTCC7214-C2 glutamine amidotransferase	4.8003	0	0	i
PelagibacterubiqueHTCC7214-C2-cds522|PelagibacterubiqueHTCC7214-C2 glutamine synthetase	7.7117	0	0	i
PelagibacterubiqueHTCC7214-C2-cds523|PelagibacterubiqueHTCC7214-C2 FAD-binding oxidoreductase	6.3589	0	0	i
PelagibacterubiqueHTCC7214-C2-cds524|PelagibacterubiqueHTCC7214-C2 CoA ester lyase	6.267	0	0	i
PelagibacterubiqueHTCC7214-C2-cds525|PelagibacterubiqueHTCC7214-C2 ADP-forming succinate--CoA ligase subunit beta	5.1415	0	0	i
PelagibacterubiqueHTCC7214-C2-cds526|PelagibacterubiqueHTCC7214-C2 succinate--CoA ligase subunit alpha	8.4363	0	0	i
PelagibacterubiqueHTCC7214-C2-cds527|PelagibacterubiqueHTCC7214-C2 hypothetical protein	9.6021	0	0	i
PelagibacterubiqueHTCC7214-C2-cds528|PelagibacterubiqueHTCC7214-C2 DUF1989 domain-containing protein	5.4385	0	0	i
PelagibacterubiqueHTCC7214-C2-cds529|PelagibacterubiqueHTCC7214-C2 hypothetical protein	5.604	0	Y	n4-16c24/25o
PelagibacterubiqueHTCC7214-C2-cds530|PelagibacterubiqueHTCC7214-C2 hypothetical protein	9.6781	0	Y	n6-16c21/22o
PelagibacterubiqueHTCC7214-C2-cds531|PelagibacterubiqueHTCC7214-C2	8.1777	0	Y	n4-15c20/21o
PelagibacterubiqueHTCC7214-C2-cds532|PelagibacterubiqueHTCC7214-C2 hypothetical protein	6.278	1	0	o20-42i
PelagibacterubiqueHTCC7214-C2-cds533|PelagibacterubiqueHTCC7214-C2 MULTISPECIES: ABC transporter ATP-binding protein	4.6826	0	0	i
PelagibacterubiqueHTCC7214-C2-cds534|PelagibacterubiqueHTCC7214-C2 glycine/betaine ABC transporter	8.8034	17	Y	n10-21c26/27o72-92i113-136o156-173i180-197o203-226i238-258o264-288i319-340o352-375i402-423o478-497i504-520o526-549i556-581o587-605i642-663o683-703i
PelagibacterubiqueHTCC7214-C2-cds535|PelagibacterubiqueHTCC7214-C2 glycerol kinase	10.3573	0	0	i
PelagibacterubiqueHTCC7214-C2-cds536|PelagibacterubiqueHTCC7214-C2 extracellular solute-binding protein, family 1	9.0665	0	Y	n8-19c24/25o
PelagibacterubiqueHTCC7214-C2-cds537|PelagibacterubiqueHTCC7214-C2 ABC transporter ATP-binding protein	5.5782	0	0	i
PelagibacterubiqueHTCC7214-C2-cds538|PelagibacterubiqueHTCC7214-C2 ABC transporter ATP-binding protein	6.6085	0	0	i
PelagibacterubiqueHTCC7214-C2-cds539|PelagibacterubiqueHTCC7214-C2 MULTISPECIES: sugar ABC transporter permease	8.1782	6	0	i12-36o70-89i101-123o151-175i208-225o256-278i
PelagibacterubiqueHTCC7214-C2-cds540|PelagibacterubiqueHTCC7214-C2 MULTISPECIES: carbohydrate ABC transporter permease	9.2984	6	0	i7-24o67-88i100-119o131-154i175-201o232-253i
PelagibacterubiqueHTCC7214-C2-cds541|PelagibacterubiqueHTCC7214-C2 membrane protein	9.216	3	0	o33-54i75-92o98-117i
PelagibacterubiqueHTCC7214-C2-cds542|PelagibacterubiqueHTCC7214-C2 glycerol-3-phosphate dehydrogenase	5.3101	0	Y	n4-12c17/18o
PelagibacterubiqueHTCC7214-C2-cds543|PelagibacterubiqueHTCC7214-C2 NAD(P)/FAD-dependent oxidoreductase	6.7966	0	Y	n4-14c19/20o
PelagibacterubiqueHTCC7214-C2-cds544|PelagibacterubiqueHTCC7214-C2 alcohol dehydrogenase	6.0547	0	0	i
PelagibacterubiqueHTCC7214-C2-cds545|PelagibacterubiqueHTCC7214-C2 glutamine amidotransferase	7.1472	0	0	i
PelagibacterubiqueHTCC7214-C2-cds546|PelagibacterubiqueHTCC7214-C2 formate--tetrahydrofolate ligase	8.1064	0	0	i
PelagibacterubiqueHTCC7214-C2-cds547|PelagibacterubiqueHTCC7214-C2 MULTISPECIES: sarcosine oxidase subunit beta family protein	7.4014	0	0	i
PelagibacterubiqueHTCC7214-C2-cds548|PelagibacterubiqueHTCC7214-C2 MULTISPECIES: sarcosine oxidase subunit delta	8.0815	0	0	i
PelagibacterubiqueHTCC7214-C2-cds549|PelagibacterubiqueHTCC7214-C2 sarcosine oxidase subunit alpha family protein	9.1149	0	0	i
PelagibacterubiqueHTCC7214-C2-cds550|PelagibacterubiqueHTCC7214-C2 sarcosine oxidase	5.0902	0	0	i
PelagibacterubiqueHTCC7214-C2-cds551|PelagibacterubiqueHTCC7214-C2 EamA/RhaT family transporter	10.2319	9	Y	n4-15c20/21o30-50i62-84o90-108i120-137o143-164i176-201o207-230i239-257o263-280i
PelagibacterubiqueHTCC7214-C2-cds552|PelagibacterubiqueHTCC7214-C2 hypothetical protein	9.5075	0	0	i
PelagibacterubiqueHTCC7214-C2-cds553|PelagibacterubiqueHTCC7214-C2 aspartate/glutamate racemase family protein	10.7976	0	0	i
PelagibacterubiqueHTCC7214-C2-cds554|PelagibacterubiqueHTCC7214-C2 cupin domain-containing protein	8.6938	0	0	i
PelagibacterubiqueHTCC7214-C2-cds555|PelagibacterubiqueHTCC7214-C2 MULTISPECIES: cold-shock protein	5.0035	0	0	i
PelagibacterubiqueHTCC7214-C2-cds556|PelagibacterubiqueHTCC7214-C2 GNAT family N-acetyltransferase	8.8619	0	0	i
PelagibacterubiqueHTCC7214-C2-cds557|PelagibacterubiqueHTCC7214-C2 5-(carboxyamino)imidazole ribonucleotide synthase	6.7239	0	0	i
PelagibacterubiqueHTCC7214-C2-cds558|PelagibacterubiqueHTCC7214-C2 5-(carboxyamino)imidazole ribonucleotide mutase	11.0276	0	0	i
PelagibacterubiqueHTCC7214-C2-cds559|PelagibacterubiqueHTCC7214-C2 peptidase M19	5.4582	0	0	i
PelagibacterubiqueHTCC7214-C2-cds560|PelagibacterubiqueHTCC7214-C2 MULTISPECIES: hypothetical protein	8.3041	0	0	i
PelagibacterubiqueHTCC7214-C2-cds561|PelagibacterubiqueHTCC7214-C2 DUF3726 domain-containing protein	5.4053	0	0	i
PelagibacterubiqueHTCC7214-C2-cds562|PelagibacterubiqueHTCC7214-C2 unknown	4.3022	0	0	i
PelagibacterubiqueHTCC7214-C2-cds563|PelagibacterubiqueHTCC7214-C2 MULTISPECIES: hypothetical protein	10.7416	5	0	i31-53o65-83i95-112o118-137i149-169o
PelagibacterubiqueHTCC7214-C2-cds564|PelagibacterubiqueHTCC7214-C2 glycine cleavage system protein T	6.5169	0	0	i
PelagibacterubiqueHTCC7214-C2-cds565|PelagibacterubiqueHTCC7214-C2 methylenetetrahydrofolate reductase	6.3664	0	0	i
PelagibacterubiqueHTCC7214-C2-cds566|PelagibacterubiqueHTCC7214-C2 aromatic ring-hydroxylating dioxygenase subunit alpha	6.5672	0	0	i
PelagibacterubiqueHTCC7214-C2-cds567|PelagibacterubiqueHTCC7214-C2 homocysteine methyltransferase	6.4427	0	0	i
PelagibacterubiqueHTCC7214-C2-cds568|PelagibacterubiqueHTCC7214-C2 FAD-dependent oxidoreductase	6.4784	1	0	i7-24o
PelagibacterubiqueHTCC7214-C2-cds569|PelagibacterubiqueHTCC7214-C2 MULTISPECIES: hypothetical protein	8.7792	0	0	i
PelagibacterubiqueHTCC7214-C2-cds570|PelagibacterubiqueHTCC7214-C2 aminopeptidase P family protein	6.9282	0	0	i
PelagibacterubiqueHTCC7214-C2-cds571|PelagibacterubiqueHTCC7214-C2 MULTISPECIES: adenylyl-sulfate kinase	5.979	0	Y	n3-13c18/19o
PelagibacterubiqueHTCC7214-C2-cds572|PelagibacterubiqueHTCC7214-C2 cytidyltransferase	9.0951	0	0	i
PelagibacterubiqueHTCC7214-C2-cds573|PelagibacterubiqueHTCC7214-C2 hypothetical protein	7.1248	0	0	i
PelagibacterubiqueHTCC7214-C2-cds574|PelagibacterubiqueHTCC7214-C2 enoyl-CoA hydratase	10.5264	0	0	i
PelagibacterubiqueHTCC7214-C2-cds575|PelagibacterubiqueHTCC7214-C2 MULTISPECIES: hypothetical protein	10.1637	1	0	o6-23i
PelagibacterubiqueHTCC7214-C2-cds576|PelagibacterubiqueHTCC7214-C2 MULTISPECIES: selenium-binding protein	5.8876	0	0	i
PelagibacterubiqueHTCC7214-C2-cds577|PelagibacterubiqueHTCC7214-C2 ferredoxin	8.4765	0	0	i
PelagibacterubiqueHTCC7214-C2-cds578|PelagibacterubiqueHTCC7214-C2 CoA-binding protein	8.427	0	0	i
PelagibacterubiqueHTCC7214-C2-cds579|PelagibacterubiqueHTCC7214-C2 membrane protein	9.4034	14	0	i21-44o50-67i88-108o114-137i175-194o214-234i260-279o285-306i313-331o351-370i382-402o422-444i456-474o505-527i
PelagibacterubiqueHTCC7214-C2-cds580|PelagibacterubiqueHTCC7214-C2 hypothetical protein	9.1184	0	Y	n11-19c24/25o
PelagibacterubiqueHTCC7214-C2-cds581|PelagibacterubiqueHTCC7214-C2 FAD-dependent oxidoreductase	6.07	1	0	i7-24o
PelagibacterubiqueHTCC7214-C2-cds582|PelagibacterubiqueHTCC7214-C2 electron transfer flavoprotein subunit beta/FixA family protein	5.2944	0	0	i
PelagibacterubiqueHTCC7214-C2-cds583|PelagibacterubiqueHTCC7214-C2 electron transfer flavoprotein subunit alpha	5.2286	0	0	i
PelagibacterubiqueHTCC7214-C2-cds584|PelagibacterubiqueHTCC7214-C2 electron transfer flavoprotein-ubiquinone oxidoreductase	6.7195	1	0	o379-397i
PelagibacterubiqueHTCC7214-C2-cds585|PelagibacterubiqueHTCC7214-C2 DUF2237 domain-containing protein	4.6786	0	0	i
PelagibacterubiqueHTCC7214-C2-cds586|PelagibacterubiqueHTCC7214-C2 phosphoribosyl-AMP cyclohydrolase	8.063	0	0	i
PelagibacterubiqueHTCC7214-C2-cds587|PelagibacterubiqueHTCC7214-C2 GTP cyclohydrolase I FolE	7.6144	0	0	i
PelagibacterubiqueHTCC7214-C2-cds588|PelagibacterubiqueHTCC7214-C2 oxidoreductase	8.6236	0	0	i
PelagibacterubiqueHTCC7214-C2-cds589|PelagibacterubiqueHTCC7214-C2 MULTISPECIES: LysR family transcriptional regulator	10.1669	0	0	i
PelagibacterubiqueHTCC7214-C2-cds590|PelagibacterubiqueHTCC7214-C2 Fe(3+) ABC transporter substrate-binding protein	10.3676	0	Y	n28-39c44/45o
PelagibacterubiqueHTCC7214-C2-cds591|PelagibacterubiqueHTCC7214-C2 hypothetical protein	5.8114	0	0	i
PelagibacterubiqueHTCC7214-C2-cds592|PelagibacterubiqueHTCC7214-C2 iron ABC transporter permease	9.7878	12	0	i7-31o51-77i89-110o139-162i183-205o242-259i287-314o326-349i370-391o403-424i464-481o515-537i
PelagibacterubiqueHTCC7214-C2-cds593|PelagibacterubiqueHTCC7214-C2 ABC transporter ATP-binding protein	6.8008	0	0	i
PelagibacterubiqueHTCC7214-C2-cds594|PelagibacterubiqueHTCC7214-C2 branched-chain amino acid ABC transporter permease	9.6892	7	0	o15-34i41-63o69-94i129-157o163-179i186-203o209-226i
PelagibacterubiqueHTCC7214-C2-cds595|PelagibacterubiqueHTCC7214-C2 branched-chain amino acid transporter	7.5129	3	0	o6-24i36-55o70-103i
PelagibacterubiqueHTCC7214-C2-cds596|PelagibacterubiqueHTCC7214-C2 cytochrome c	7.2507	0	Y	n9-20c25/26o
PelagibacterubiqueHTCC7214-C2-cds597|PelagibacterubiqueHTCC7214-C2 DUF4396 domain-containing protein	8.6449	4	0	i21-42o48-72i84-107o113-132i
PelagibacterubiqueHTCC7214-C2-cds598|PelagibacterubiqueHTCC7214-C2 MATE family efflux transporter	9.7915	12	0	i12-29o41-63i83-108o132-153i160-181o187-212i233-254o266-288i309-332o352-373i385-403o409-428i
PelagibacterubiqueHTCC7214-C2-cds599|PelagibacterubiqueHTCC7214-C2 class I SAM-dependent methyltransferase	10.8586	0	0	i
PelagibacterubiqueHTCC7214-C2-cds600|PelagibacterubiqueHTCC7214-C2 cytochrome b	9.7126	3	0	o15-32i52-74o111-131i
PelagibacterubiqueHTCC7214-C2-cds601|PelagibacterubiqueHTCC7214-C2 cytochrome c	8.0697	0	Y	n14-25c30/31o
PelagibacterubiqueHTCC7214-C2-cds602|PelagibacterubiqueHTCC7214-C2 hypothetical protein	4.7949	0	0	i
PelagibacterubiqueHTCC7214-C2-cds603|PelagibacterubiqueHTCC7214-C2 ABC transporter ATP-binding protein	9.2749	0	0	i
PelagibacterubiqueHTCC7214-C2-cds604|PelagibacterubiqueHTCC7214-C2 ABC transporter permease	8.3407	6	0	i27-49o61-84i105-131o137-159i171-190o223-247i
PelagibacterubiqueHTCC7214-C2-cds605|PelagibacterubiqueHTCC7214-C2 glycine cleavage system protein T	6.6837	0	0	i
PelagibacterubiqueHTCC7214-C2-cds606|PelagibacterubiqueHTCC7214-C2 isocitrate lyase	5.6724	0	0	i
PelagibacterubiqueHTCC7214-C2-cds607|PelagibacterubiqueHTCC7214-C2 conserved hypothetical protein	4.6294	0	0	i
PelagibacterubiqueHTCC7214-C2-cds608|PelagibacterubiqueHTCC7214-C2 XRE family transcriptional regulator	8.7798	0	0	i
PelagibacterubiqueHTCC7214-C2-cds609|PelagibacterubiqueHTCC7214-C2 ABC transporter	9.1507	10	0	i28-48o266-291i312-340o360-383i409-426o432-457i478-502o718-744i765-790o810-831i
PelagibacterubiqueHTCC7214-C2-cds610|PelagibacterubiqueHTCC7214-C2 ABC transporter ATP-binding protein	10.3718	1	0	o6-24i
PelagibacterubiqueHTCC7214-C2-cds611|PelagibacterubiqueHTCC7214-C2 arylesterase	7.5996	0	0	i
PelagibacterubiqueHTCC7214-C2-cds612|PelagibacterubiqueHTCC7214-C2 hypothetical protein	9.5462	0	Y	n4-14c19/20o
PelagibacterubiqueHTCC7214-C2-cds613|PelagibacterubiqueHTCC7214-C2 SOS response-associated peptidase	8.3039	0	0	i
PelagibacterubiqueHTCC7214-C2-cds614|PelagibacterubiqueHTCC7214-C2 MULTISPECIES: GFA family protein	8.7183	0	0	i
PelagibacterubiqueHTCC7214-C2-cds615|PelagibacterubiqueHTCC7214-C2 FAD-dependent oxidoreductase	9.7644	0	0	i
PelagibacterubiqueHTCC7214-C2-cds616|PelagibacterubiqueHTCC7214-C2 YtoQ family protein	6.6787	0	0	i
PelagibacterubiqueHTCC7214-C2-cds617|PelagibacterubiqueHTCC7214-C2 RIP metalloprotease RseP	9.1977	4	0	o6-26i106-131o292-314i342-360o
PelagibacterubiqueHTCC7214-C2-cds618|PelagibacterubiqueHTCC7214-C2 MULTISPECIES: HU family DNA-binding protein	10.9988	0	Y	n6-14c21/22o
PelagibacterubiqueHTCC7214-C2-cds619|PelagibacterubiqueHTCC7214-C2 ammonium transporter	5.0268	11	Y	n8-19c27/28o37-58i79-100o128-147i154-176o188-211i232-250o270-289i301-318o324-343i350-371o377-399i
PelagibacterubiqueHTCC7214-C2-cds620|PelagibacterubiqueHTCC7214-C2 ammonium transporter	6.7497	11	Y	n8-19c24/25o34-58i79-97o125-143i150-170o190-209i221-247o267-288i295-311o317-335i347-368o374-396i
PelagibacterubiqueHTCC7214-C2-cds621|PelagibacterubiqueHTCC7214-C2 thioredoxin-dependent thiol peroxidase	10.303	0	0	i
PelagibacterubiqueHTCC7214-C2-cds622|PelagibacterubiqueHTCC7214-C2 rhodanese	5.7778	0	0	i
PelagibacterubiqueHTCC7214-C2-cds623|PelagibacterubiqueHTCC7214-C2 2-hydroxychromene-2-carboxylate isomerase	7.4868	0	0	i
PelagibacterubiqueHTCC7214-C2-cds624|PelagibacterubiqueHTCC7214-C2 DUF4281 domain-containing protein	7.4734	5	0	o14-33i40-58o64-83i90-110o122-145i
PelagibacterubiqueHTCC7214-C2-cds625|PelagibacterubiqueHTCC7214-C2 regulatory protein	10.2319	0	0	i
PelagibacterubiqueHTCC7214-C2-cds626|PelagibacterubiqueHTCC7214-C2 hypothetical protein Pelub83DRAFT_0332	9.8926	1	0	o6-26i
PelagibacterubiqueHTCC7214-C2-cds627|PelagibacterubiqueHTCC7214-C2 3'(2'),5'-bisphosphate nucleotidase CysQ	5.0808	0	0	i
PelagibacterubiqueHTCC7214-C2-cds628|PelagibacterubiqueHTCC7214-C2 MULTISPECIES: DUF3553 domain-containing protein	9.7594	0	0	i
PelagibacterubiqueHTCC7214-C2-cds629|PelagibacterubiqueHTCC7214-C2 tRNA 2-thiouridine(34) synthase MnmA	6.6759	0	0	i
PelagibacterubiqueHTCC7214-C2-cds630|PelagibacterubiqueHTCC7214-C2 PLP-dependent transferase	10.4263	0	0	i
PelagibacterubiqueHTCC7214-C2-cds631|PelagibacterubiqueHTCC7214-C2 MFS transporter	8.6451	12	0	i12-29o49-69i76-97o103-129i141-160o172-191i221-246o258-278i285-304o310-337i344-364o376-396i
PelagibacterubiqueHTCC7214-C2-cds632|PelagibacterubiqueHTCC7214-C2 aminobenzoate synthetase	10.5677	0	0	i
PelagibacterubiqueHTCC7214-C2-cds633|PelagibacterubiqueHTCC7214-C2 type 1 glutamine amidotransferase	9.9165	0	0	i
PelagibacterubiqueHTCC7214-C2-cds634|PelagibacterubiqueHTCC7214-C2 aminotransferase	10.8512	0	0	i
PelagibacterubiqueHTCC7214-C2-cds635|PelagibacterubiqueHTCC7214-C2 HIT family protein	8.9881	0	0	i
PelagibacterubiqueHTCC7214-C2-cds636|PelagibacterubiqueHTCC7214-C2 MBL fold metallo-hydrolase	5.1415	0	0	i
PelagibacterubiqueHTCC7214-C2-cds637|PelagibacterubiqueHTCC7214-C2 hypothetical protein	7.0684	1	0	i5-27o
PelagibacterubiqueHTCC7214-C2-cds638|PelagibacterubiqueHTCC7214-C2 YeeE/YedE family protein	9.9054	10	0	i18-37o43-66i78-96o108-129i150-168o188-206i238-256o306-324i336-355o361-388i
PelagibacterubiqueHTCC7214-C2-cds639|PelagibacterubiqueHTCC7214-C2 sulfurtransferase	10.0531	0	Y	n4-15c20/21o
PelagibacterubiqueHTCC7214-C2-cds640|PelagibacterubiqueHTCC7214-C2 hypothetical protein	9.0388	5	0	o20-39i96-118o124-146i167-187o193-214i
PelagibacterubiqueHTCC7214-C2-cds641|PelagibacterubiqueHTCC7214-C2 MULTISPECIES: adenylyl-sulfate reductase subunit beta	7.7003	0	0	i
PelagibacterubiqueHTCC7214-C2-cds642|PelagibacterubiqueHTCC7214-C2 adenylyl-sulfate reductase subunit alpha	6.5112	0	0	i
PelagibacterubiqueHTCC7214-C2-cds643|PelagibacterubiqueHTCC7214-C2 conserved hypothetical protein	5.1547	0	0	i
PelagibacterubiqueHTCC7214-C2-cds644|PelagibacterubiqueHTCC7214-C2 permease	9.9435	8	0	i17-44o82-101i113-131o174-207i219-236o242-259i271-288o324-344i
PelagibacterubiqueHTCC7214-C2-cds645|PelagibacterubiqueHTCC7214-C2 putative sulfate exporter family transporter	9.5597	10	Y	n14-25c33/34o43-61i73-92o98-120i132-154o160-181i193-212o232-249i261-282o302-322i334-353o
PelagibacterubiqueHTCC7214-C2-cds646|PelagibacterubiqueHTCC7214-C2 D-galactarate dehydratase	6.1204	0	0	i
PelagibacterubiqueHTCC7214-C2-cds647|PelagibacterubiqueHTCC7214-C2 MULTISPECIES: flagellar protein FlgA	6.7906	0	0	i
PelagibacterubiqueHTCC7214-C2-cds648|PelagibacterubiqueHTCC7214-C2 sulfoacetaldehyde acetyltransferase	5.5751	0	0	i
PelagibacterubiqueHTCC7214-C2-cds649|PelagibacterubiqueHTCC7214-C2 FAD-binding oxidoreductase	9.5568	0	0	i
PelagibacterubiqueHTCC7214-C2-cds650|PelagibacterubiqueHTCC7214-C2 S-(hydroxymethyl)glutathione dehydrogenase/class III alcohol dehydrogenase	6.399	0	0	i
PelagibacterubiqueHTCC7214-C2-cds651|PelagibacterubiqueHTCC7214-C2 S-formylglutathione hydrolase	5.9852	0	0	i
PelagibacterubiqueHTCC7214-C2-cds652|PelagibacterubiqueHTCC7214-C2 YajQ family cyclic di-GMP-binding protein	9.7526	0	0	i
PelagibacterubiqueHTCC7214-C2-cds653|PelagibacterubiqueHTCC7214-C2 aminopeptidase P family protein	5.6842	0	0	i
PelagibacterubiqueHTCC7214-C2-cds654|PelagibacterubiqueHTCC7214-C2 fumarylacetoacetate hydrolase	10.8305	0	0	i
PelagibacterubiqueHTCC7214-C2-cds655|PelagibacterubiqueHTCC7214-C2 M23 family peptidase	10.138	0	Y	n9-17c23/24o
PelagibacterubiqueHTCC7214-C2-cds656|PelagibacterubiqueHTCC7214-C2 NAD(P)-dependent oxidoreductase	10.6939	0	0	i
PelagibacterubiqueHTCC7214-C2-cds657|PelagibacterubiqueHTCC7214-C2 MULTISPECIES: membrane protein	4.8728	6	0	o12-35i47-69o75-94i115-137o143-162i171-189o
PelagibacterubiqueHTCC7214-C2-cds658|PelagibacterubiqueHTCC7214-C2 choline dehydrogenase	7.9305	0	0	i
PelagibacterubiqueHTCC7214-C2-cds659|PelagibacterubiqueHTCC7214-C2 C4-dicarboxylate ABC transporter substrate-binding protein	8.2753	0	Y	n4-15c23/24o
PelagibacterubiqueHTCC7214-C2-cds660|PelagibacterubiqueHTCC7214-C2 TRAP transporter permease DctQ	9.2021	4	0	i46-64o84-103i124-146o166-188i
PelagibacterubiqueHTCC7214-C2-cds661|PelagibacterubiqueHTCC7214-C2 C4-dicarboxylate ABC transporter	4.8538	12	0	i9-27o33-53i65-84o104-133i145-168o180-198i225-249o255-272i284-309o329-360i372-397o417-442i
PelagibacterubiqueHTCC7214-C2-cds662|PelagibacterubiqueHTCC7214-C2 permease	9.3786	12	0	i31-53o59-80i112-137o149-174i186-207o232-253i273-295o319-343i364-386o392-411i436-456o462-482i
PelagibacterubiqueHTCC7214-C2-cds663|PelagibacterubiqueHTCC7214-C2 NAD(P)-dependent oxidoreductase	7.9214	0	0	i
PelagibacterubiqueHTCC7214-C2-cds664|PelagibacterubiqueHTCC7214-C2 DUF3047 domain-containing protein	9.6833	0	Y	n4-15c20/21o
PelagibacterubiqueHTCC7214-C2-cds665|PelagibacterubiqueHTCC7214-C2 4-hydroxybenzoyl-CoA thioesterase	8.962	0	0	i
PelagibacterubiqueHTCC7214-C2-cds666|PelagibacterubiqueHTCC7214-C2 uracil-DNA glycosylase	10.4639	0	0	i
PelagibacterubiqueHTCC7214-C2-cds667|PelagibacterubiqueHTCC7214-C2 phosphoglycerate mutase	9.4702	0	Y	n6-16c20/21o
PelagibacterubiqueHTCC7214-C2-cds668|PelagibacterubiqueHTCC7214-C2 hypothetical protein Pelub83DRAFT_0285	11.6545	0	0	i
PelagibacterubiqueHTCC7214-C2-cds669|PelagibacterubiqueHTCC7214-C2 hypothetical protein	9.2154	0	Y	n7-18c22/23o
PelagibacterubiqueHTCC7214-C2-cds670|PelagibacterubiqueHTCC7214-C2 putative transmembrane protein	10.1103	2	0	i7-25o31-51i
PelagibacterubiqueHTCC7214-C2-cds671|PelagibacterubiqueHTCC7214-C2 trigger factor	9.6479	0	0	i
PelagibacterubiqueHTCC7214-C2-cds672|PelagibacterubiqueHTCC7214-C2 ATP-dependent Clp endopeptidase, proteolytic subunit ClpP	6.5257	0	0	i
PelagibacterubiqueHTCC7214-C2-cds673|PelagibacterubiqueHTCC7214-C2 ATP-dependent Clp protease ATP-binding subunit ClpX	7.1282	0	0	i
PelagibacterubiqueHTCC7214-C2-cds674|PelagibacterubiqueHTCC7214-C2 endopeptidase La	8.9803	0	0	i
PelagibacterubiqueHTCC7214-C2-cds675|PelagibacterubiqueHTCC7214-C2 C4-dicarboxylate ABC transporter	10.1718	0	Y	n7-18c23/24o
PelagibacterubiqueHTCC7214-C2-cds676|PelagibacterubiqueHTCC7214-C2 MULTISPECIES: C4-dicarboxylate ABC transporter substrate-binding protein	8.3752	4	0	i12-37o49-66i87-108o128-147i
PelagibacterubiqueHTCC7214-C2-cds677|PelagibacterubiqueHTCC7214-C2 MULTISPECIES: TRAP transporter large permease	8.6143	12	0	i7-34o46-67i79-97o103-124i136-162o168-192i217-236o242-259i271-294o314-339i346-367o397-425i
PelagibacterubiqueHTCC7214-C2-cds678|PelagibacterubiqueHTCC7214-C2 enoyl-CoA hydratase	10.2422	0	0	i
PelagibacterubiqueHTCC7214-C2-cds679|PelagibacterubiqueHTCC7214-C2 CoA transferase	8.9687	0	0	i
PelagibacterubiqueHTCC7214-C2-cds680|PelagibacterubiqueHTCC7214-C2 FAD-binding oxidoreductase	7.3334	0	0	i
PelagibacterubiqueHTCC7214-C2-cds681|PelagibacterubiqueHTCC7214-C2 mandelate racemase/muconate lactonizing enzyme family protein	6.0778	0	0	i
PelagibacterubiqueHTCC7214-C2-cds682|PelagibacterubiqueHTCC7214-C2 aminotransferase class V-fold PLP-dependent enzyme	6.194	0	0	i
PelagibacterubiqueHTCC7214-C2-cds683|PelagibacterubiqueHTCC7214-C2 NADH-quinone oxidoreductase subunit A	4.0941	3	0	o12-33i64-85o91-112i
PelagibacterubiqueHTCC7214-C2-cds684|PelagibacterubiqueHTCC7214-C2 MULTISPECIES: NADH-quinone oxidoreductase subunit NuoB	8.6953	0	0	i
PelagibacterubiqueHTCC7214-C2-cds685|PelagibacterubiqueHTCC7214-C2 NADH-quinone oxidoreductase subunit C	4.9131	0	0	i
PelagibacterubiqueHTCC7214-C2-cds686|PelagibacterubiqueHTCC7214-C2 MULTISPECIES: NADH-quinone oxidoreductase subunit NuoD	6.7011	0	0	i
PelagibacterubiqueHTCC7214-C2-cds687|PelagibacterubiqueHTCC7214-C2 NADH-quinone oxidoreductase subunit NuoE	7.6715	0	0	i
PelagibacterubiqueHTCC7214-C2-cds688|PelagibacterubiqueHTCC7214-C2 NADH-quinone oxidoreductase subunit NuoF	6.7681	0	0	i
PelagibacterubiqueHTCC7214-C2-cds689|PelagibacterubiqueHTCC7214-C2 NADH-quinone oxidoreductase subunit G	4.9163	0	0	i
PelagibacterubiqueHTCC7214-C2-cds690|PelagibacterubiqueHTCC7214-C2 NADH-quinone oxidoreductase subunit NuoH	6.6495	9	0	i12-31o47-65i77-99o111-131i152-170o182-201i238-258o270-291i303-325o
PelagibacterubiqueHTCC7214-C2-cds691|PelagibacterubiqueHTCC7214-C2 NADH-quinone oxidoreductase subunit NuoI	7.9569	1	0	o6-23i
PelagibacterubiqueHTCC7214-C2-cds692|PelagibacterubiqueHTCC7214-C2 NADH-quinone oxidoreductase subunit J	6.9544	5	0	o6-25i32-51o57-77i98-117o149-172i
PelagibacterubiqueHTCC7214-C2-cds693|PelagibacterubiqueHTCC7214-C2 MULTISPECIES: NADH-quinone oxidoreductase subunit NuoK	5.7369	3	0	o6-26i33-57o63-87i
PelagibacterubiqueHTCC7214-C2-cds694|PelagibacterubiqueHTCC7214-C2 NADH-quinone oxidoreductase subunit L	7.3333	16	0	o6-23i30-51o81-101i113-130o136-155i167-189o209-232i253-271o283-304i311-333o339-360i380-399o419-440i461-482o514-535i615-636o
PelagibacterubiqueHTCC7214-C2-cds695|PelagibacterubiqueHTCC7214-C2 NADH-quinone oxidoreductase subunit M	7.4825	14	0	o6-23i35-53o84-104i111-129o135-155i167-189o209-231i243-263o275-294i301-320o332-350i371-400o406-427i448-466o
PelagibacterubiqueHTCC7214-C2-cds696|PelagibacterubiqueHTCC7214-C2 NADH-quinone oxidoreductase subunit NuoN	6.9305	14	0	o6-26i33-51o71-90i102-119o125-144i156-177o197-222i234-255o267-286i293-310o322-341i362-386o398-418i439-458o
PelagibacterubiqueHTCC7214-C2-cds697|PelagibacterubiqueHTCC7214-C2 biotin--	10.6249	0	0	i
PelagibacterubiqueHTCC7214-C2-cds698|PelagibacterubiqueHTCC7214-C2 type III pantothenate kinase	10.7978	0	0	i
PelagibacterubiqueHTCC7214-C2-cds699|PelagibacterubiqueHTCC7214-C2 RNase J family beta-CASP ribonuclease	7.666	0	0	i
PelagibacterubiqueHTCC7214-C2-cds700|PelagibacterubiqueHTCC7214-C2 DUF1467 domain-containing protein	9.033	2	0	o6-24i51-69o
PelagibacterubiqueHTCC7214-C2-cds701|PelagibacterubiqueHTCC7214-C2 proline--tRNA ligase	8.4464	0	0	i
PelagibacterubiqueHTCC7214-C2-cds702|PelagibacterubiqueHTCC7214-C2 lipoprotein-releasing system transmembrane subunit, LolC/LolE family	9.7415	4	0	i21-48o268-292i313-342o377-397i
PelagibacterubiqueHTCC7214-C2-cds703|PelagibacterubiqueHTCC7214-C2 ABC transporter ATP-binding protein	10.4059	0	0	i
PelagibacterubiqueHTCC7214-C2-cds704|PelagibacterubiqueHTCC7214-C2 DNA polymerase III subunit alpha	6.0047	0	0	i
PelagibacterubiqueHTCC7214-C2-cds705|PelagibacterubiqueHTCC7214-C2 30S ribosomal protein S2	9.7197	0	0	i
PelagibacterubiqueHTCC7214-C2-cds706|PelagibacterubiqueHTCC7214-C2 translation elongation factor Ts	6.3333	0	0	i
PelagibacterubiqueHTCC7214-C2-cds707|PelagibacterubiqueHTCC7214-C2 ribosome recycling factor	6.0799	0	0	i
PelagibacterubiqueHTCC7214-C2-cds708|PelagibacterubiqueHTCC7214-C2 di-trans,poly-cis-decaprenylcistransferase	10.8637	0	0	i
PelagibacterubiqueHTCC7214-C2-cds709|PelagibacterubiqueHTCC7214-C2 phosphatidate cytidylyltransferase	9.4572	5	0	o15-41i53-70o82-101i122-141o153-173i
PelagibacterubiqueHTCC7214-C2-cds710|PelagibacterubiqueHTCC7214-C2 1-deoxy-D-xylulose-5-phosphate reductoisomerase	10.704	0	0	i
PelagibacterubiqueHTCC7214-C2-cds711|PelagibacterubiqueHTCC7214-C2 outer membrane protein assembly factor BamA	5.1481	0	Y	n6-18c23/24o
PelagibacterubiqueHTCC7214-C2-cds712|PelagibacterubiqueHTCC7214-C2 hypothetical protein	10.1029	0	Y	n7-16c23/24o
PelagibacterubiqueHTCC7214-C2-cds713|PelagibacterubiqueHTCC7214-C2 beta-hydroxyacyl-ACP dehydratase	9.548	0	0	i
PelagibacterubiqueHTCC7214-C2-cds714|PelagibacterubiqueHTCC7214-C2 UDP-3-O-(3-hydroxymyristoyl)glucosamine N-acyltransferase	8.3815	0	0	i
PelagibacterubiqueHTCC7214-C2-cds715|PelagibacterubiqueHTCC7214-C2 acyl-ACP--UDP-N-acetylglucosamine O-acyltransferase	8.5961	0	0	i
PelagibacterubiqueHTCC7214-C2-cds716|PelagibacterubiqueHTCC7214-C2 DUF1009 domain-containing protein	10.8564	0	0	i
PelagibacterubiqueHTCC7214-C2-cds717|PelagibacterubiqueHTCC7214-C2 lipid-A-disaccharide synthase	10.088	0	0	i
PelagibacterubiqueHTCC7214-C2-cds718|PelagibacterubiqueHTCC7214-C2 glutamate--tRNA ligase	8.9834	0	0	i
PelagibacterubiqueHTCC7214-C2-cds719|PelagibacterubiqueHTCC7214-C2 MULTISPECIES: transcriptional repressor LexA	10.0664	0	0	i
PelagibacterubiqueHTCC7214-C2-cds720|PelagibacterubiqueHTCC7214-C2 indole-3-glycerol-phosphate synthase	6.373	0	0	i
PelagibacterubiqueHTCC7214-C2-cds721|PelagibacterubiqueHTCC7214-C2 anthranilate phosphoribosyltransferase	5.7688	0	0	i
PelagibacterubiqueHTCC7214-C2-cds722|PelagibacterubiqueHTCC7214-C2 type 1 glutamine amidotransferase	10.3758	0	0	i
PelagibacterubiqueHTCC7214-C2-cds723|PelagibacterubiqueHTCC7214-C2 anthranilate synthase component I	10.3908	0	0	i
PelagibacterubiqueHTCC7214-C2-cds724|PelagibacterubiqueHTCC7214-C2 SurA	4.9392	1	0	i15-37o
PelagibacterubiqueHTCC7214-C2-cds725|PelagibacterubiqueHTCC7214-C2 triosephosphate isomerase	10.735	0	0	i
PelagibacterubiqueHTCC7214-C2-cds726|PelagibacterubiqueHTCC7214-C2 preprotein translocase subunit SecG	4.1022	1	Y	n4-22c27/28o51-70i
PelagibacterubiqueHTCC7214-C2-cds727|PelagibacterubiqueHTCC7214-C2 CTP synthase	10.2921	0	Y	n5-16c25/26o
PelagibacterubiqueHTCC7214-C2-cds728|PelagibacterubiqueHTCC7214-C2 3-deoxy-8-phosphooctulonate synthase	6.0422	0	0	i
PelagibacterubiqueHTCC7214-C2-cds729|PelagibacterubiqueHTCC7214-C2 phosphopyruvate hydratase	10.4772	0	0	i
PelagibacterubiqueHTCC7214-C2-cds730|PelagibacterubiqueHTCC7214-C2 septation ring formation regulator EzrA	9.8378	1	0	i9-27o
PelagibacterubiqueHTCC7214-C2-cds731|PelagibacterubiqueHTCC7214-C2 lipoyl synthase	9.5454	0	0	i
PelagibacterubiqueHTCC7214-C2-cds732|PelagibacterubiqueHTCC7214-C2 ubiquinone-binding protein	6.8023	0	0	i
PelagibacterubiqueHTCC7214-C2-cds733|PelagibacterubiqueHTCC7214-C2 CinA family protein	11.1125	0	0	i
PelagibacterubiqueHTCC7214-C2-cds734|PelagibacterubiqueHTCC7214-C2 phosphatidylglycerophosphatase A	7.9453	4	0	i20-41o47-66i107-128o148-166i
PelagibacterubiqueHTCC7214-C2-cds735|PelagibacterubiqueHTCC7214-C2 2-C-methyl-D-erythritol 2,4-cyclodiphosphate synthase	10.6847	0	0	i
PelagibacterubiqueHTCC7214-C2-cds736|PelagibacterubiqueHTCC7214-C2 two-component sensor histidine kinase	9.2031	4	0	i9-30o42-62i83-110o279-301i
PelagibacterubiqueHTCC7214-C2-cds737|PelagibacterubiqueHTCC7214-C2 sigma-54-dependent Fis family transcriptional regulator	8.7208	0	0	i
PelagibacterubiqueHTCC7214-C2-cds738|PelagibacterubiqueHTCC7214-C2 Trk system potassium transporter TrkA	4.7422	0	0	i
PelagibacterubiqueHTCC7214-C2-cds739|PelagibacterubiqueHTCC7214-C2 TrkH family potassium uptake protein	9.7066	10	0	i12-32o38-57i69-91o132-151i177-197o231-254i266-285o316-338i380-400o441-461i
PelagibacterubiqueHTCC7214-C2-cds740|PelagibacterubiqueHTCC7214-C2 amino acid ABC transporter substrate-binding protein	5.5545	0	Y	n8-19c27/28o
PelagibacterubiqueHTCC7214-C2-cds741|PelagibacterubiqueHTCC7214-C2 amino acid ABC transporter permease	9.8985	9	0	o6-25i68-94o114-131i143-162o168-186i198-220o249-268i323-344o350-372i
PelagibacterubiqueHTCC7214-C2-cds742|PelagibacterubiqueHTCC7214-C2 amino acid ABC transporter permease	9.1323	11	0	i16-38o44-66i87-112o153-172i179-200o220-242i263-281o293-313i334-356o362-380i392-409o
PelagibacterubiqueHTCC7214-C2-cds743|PelagibacterubiqueHTCC7214-C2 amino acid ABC transporter ATP-binding protein	5.0652	0	0	i
PelagibacterubiqueHTCC7214-C2-cds744|PelagibacterubiqueHTCC7214-C2 XRE family transcriptional regulator	10.1832	0	0	i
PelagibacterubiqueHTCC7214-C2-cds745|PelagibacterubiqueHTCC7214-C2	11.0011	0	0	i
PelagibacterubiqueHTCC7214-C2-cds746|PelagibacterubiqueHTCC7214-C2 valine--tRNA ligase	5.4379	1	0	o476-494i
PelagibacterubiqueHTCC7214-C2-cds747|PelagibacterubiqueHTCC7214-C2 dihydroxy-acid dehydratase	10.1819	0	0	i
PelagibacterubiqueHTCC7214-C2-cds748|PelagibacterubiqueHTCC7214-C2 mannose-6-phosphate isomerase	10.8321	0	0	i
PelagibacterubiqueHTCC7214-C2-cds749|PelagibacterubiqueHTCC7214-C2 phosphate regulon	5.7555	0	Y	n3-15c20/21o
PelagibacterubiqueHTCC7214-C2-cds750|PelagibacterubiqueHTCC7214-C2 phosphate-binding protein	9.8545	0	Y	n7-18c23/24o
PelagibacterubiqueHTCC7214-C2-cds751|PelagibacterubiqueHTCC7214-C2 phosphate ABC transporter permease subunit PstC	8.9734	9	Y	n3-18c26/27o42-64i123-147o167-188i235-262o282-303i310-334o367-384i391-409o437-455i
PelagibacterubiqueHTCC7214-C2-cds752|PelagibacterubiqueHTCC7214-C2 phosphate ABC transporter, permease protein PstA	5.8244	6	0	i20-40o205-226i246-266o272-290i335-358o392-411i
PelagibacterubiqueHTCC7214-C2-cds753|PelagibacterubiqueHTCC7214-C2 phosphate ABC transporter ATP-binding protein	5.2532	0	0	i
PelagibacterubiqueHTCC7214-C2-cds754|PelagibacterubiqueHTCC7214-C2 phosphate transport system regulatory protein PhoU	5.2567	0	0	i
PelagibacterubiqueHTCC7214-C2-cds755|PelagibacterubiqueHTCC7214-C2 phosphate regulon transcriptional regulatory protein PhoB	8.8278	0	0	i
PelagibacterubiqueHTCC7214-C2-cds756|PelagibacterubiqueHTCC7214-C2 aquaporin family protein	9.5677	6	0	i7-28o40-63i84-107o122-141i148-165o195-215i
PelagibacterubiqueHTCC7214-C2-cds757|PelagibacterubiqueHTCC7214-C2 arsenate reductase ArsC	7.3425	0	0	i
PelagibacterubiqueHTCC7214-C2-cds758|PelagibacterubiqueHTCC7214-C2 hypothetical protein	10.3263	3	0	o6-24i31-47o53-72i
PelagibacterubiqueHTCC7214-C2-cds759|PelagibacterubiqueHTCC7214-C2 zinc ABC transporter substrate-binding protein	5.6771	0	Y	n9-20c25/26o
PelagibacterubiqueHTCC7214-C2-cds760|PelagibacterubiqueHTCC7214-C2 metal ABC transporter ATP-binding protein	6.9472	0	0	i
PelagibacterubiqueHTCC7214-C2-cds761|PelagibacterubiqueHTCC7214-C2 membrane protein	9.0414	7	0	o6-29i50-73o85-108i120-146o171-202i214-234o240-259i
PelagibacterubiqueHTCC7214-C2-cds762|PelagibacterubiqueHTCC7214-C2 MULTISPECIES: transcriptional repressor	9.6948	0	0	i
PelagibacterubiqueHTCC7214-C2-cds763|PelagibacterubiqueHTCC7214-C2 oxidoreductase	6.7914	0	0	i
PelagibacterubiqueHTCC7214-C2-cds764|PelagibacterubiqueHTCC7214-C2 exodeoxyribonuclease III	9.1857	0	0	i
PelagibacterubiqueHTCC7214-C2-cds765|PelagibacterubiqueHTCC7214-C2 MULTISPECIES: iron-sulfur cluster assembly accessory protein	4.8154	0	0	i
PelagibacterubiqueHTCC7214-C2-cds766|PelagibacterubiqueHTCC7214-C2 deoxyguanosinetriphosphate triphosphohydrolase	10.3156	0	0	i
PelagibacterubiqueHTCC7214-C2-cds767|PelagibacterubiqueHTCC7214-C2 arginine--tRNA ligase	6.6193	0	0	i
PelagibacterubiqueHTCC7214-C2-cds768|PelagibacterubiqueHTCC7214-C2 MULTISPECIES: hypothetical protein	9.9234	1	0	o6-26i
PelagibacterubiqueHTCC7214-C2-cds769|PelagibacterubiqueHTCC7214-C2 glycoside hydrolase family 3 protein	10.7724	0	0	i
PelagibacterubiqueHTCC7214-C2-cds770|PelagibacterubiqueHTCC7214-C2 MULTISPECIES: segregation/condensation protein A	9.0255	0	0	i
PelagibacterubiqueHTCC7214-C2-cds771|PelagibacterubiqueHTCC7214-C2 SMC-Scp complex subunit ScpB	4.9714	0	0	i
PelagibacterubiqueHTCC7214-C2-cds772|PelagibacterubiqueHTCC7214-C2 twin-arginine translocase TatA/TatE family subunit	6.7675	1	0	o6-24i
PelagibacterubiqueHTCC7214-C2-cds773|PelagibacterubiqueHTCC7214-C2 twin-arginine translocase subunit TatB	4.6725	1	0	o6-22i
PelagibacterubiqueHTCC7214-C2-cds774|PelagibacterubiqueHTCC7214-C2 twin-arginine translocase subunit TatC	6.7873	6	0	i21-39o78-99i111-133o171-193i205-220o226-246i
PelagibacterubiqueHTCC7214-C2-cds775|PelagibacterubiqueHTCC7214-C2 serine--tRNA ligase	6.1287	0	0	i
PelagibacterubiqueHTCC7214-C2-cds776|PelagibacterubiqueHTCC7214-C2 MULTISPECIES: preprotein translocase subunit YajC	9.6894	1	0	o6-24i
PelagibacterubiqueHTCC7214-C2-cds777|PelagibacterubiqueHTCC7214-C2 MULTISPECIES: protein translocase subunit SecD	6.2064	5	Y	n10-21c25/26o353-373i380-400o406-427i454-472o484-507i
PelagibacterubiqueHTCC7214-C2-cds778|PelagibacterubiqueHTCC7214-C2 protein translocase subunit SecF	9.5573	6	0	i7-28o125-145i152-174o180-201i231-249o255-275i
PelagibacterubiqueHTCC7214-C2-cds779|PelagibacterubiqueHTCC7214-C2 membrane protein	9.8064	5	0	i12-30o42-63i84-110o130-150i177-196o
PelagibacterubiqueHTCC7214-C2-cds780|PelagibacterubiqueHTCC7214-C2 excinuclease ABC subunit UvrA	9	0	0	i
PelagibacterubiqueHTCC7214-C2-cds781|PelagibacterubiqueHTCC7214-C2 single-stranded DNA-binding protein	5.2558	0	0	i
PelagibacterubiqueHTCC7214-C2-cds782|PelagibacterubiqueHTCC7214-C2 DNA gyrase subunit A	10.2898	0	0	i
PelagibacterubiqueHTCC7214-C2-cds783|PelagibacterubiqueHTCC7214-C2 pantetheine-phosphate adenylyltransferase	10.2505	0	0	i
PelagibacterubiqueHTCC7214-C2-cds784|PelagibacterubiqueHTCC7214-C2 peptidylprolyl isomerase	5.2883	0	Y	n8-16c21/22o
PelagibacterubiqueHTCC7214-C2-cds785|PelagibacterubiqueHTCC7214-C2 tRNA-guanine(34) transglycosylase	8.7344	0	0	i
PelagibacterubiqueHTCC7214-C2-cds786|PelagibacterubiqueHTCC7214-C2 M48 family peptidase	8.4512	0	Y	n3-10c15/16o
PelagibacterubiqueHTCC7214-C2-cds787|PelagibacterubiqueHTCC7214-C2 DUF502 domain-containing protein	10.3634	2	Y	n3-12c16/17o32-53i74-97o
PelagibacterubiqueHTCC7214-C2-cds788|PelagibacterubiqueHTCC7214-C2 ATP-dependent DNA helicase RecG	10.3337	0	0	i
PelagibacterubiqueHTCC7214-C2-cds789|PelagibacterubiqueHTCC7214-C2 succinate dehydrogenase assembly factor 2	6.8386	0	0	i
PelagibacterubiqueHTCC7214-C2-cds790|PelagibacterubiqueHTCC7214-C2 EamA family transporter RarD	9.3561	10	0	i9-27o39-60i72-93o99-121i128-145o151-168i180-199o211-232i244-262o268-285i
PelagibacterubiqueHTCC7214-C2-cds791|PelagibacterubiqueHTCC7214-C2 lytic transglycosylase	9.829	0	Y	n3-13c20/21o
PelagibacterubiqueHTCC7214-C2-cds792|PelagibacterubiqueHTCC7214-C2 SPOR domain-containing protein	10.311	0	Y	n5-15c20/21o
PelagibacterubiqueHTCC7214-C2-cds793|PelagibacterubiqueHTCC7214-C2 D-alanyl-D-alanine carboxypeptidase	9.0703	0	Y	n5-13c21/22o
PelagibacterubiqueHTCC7214-C2-cds794|PelagibacterubiqueHTCC7214-C2 dTMP kinase	10.7472	0	0	i
PelagibacterubiqueHTCC7214-C2-cds795|PelagibacterubiqueHTCC7214-C2 DNA polymerase III	6.9512	0	0	i
PelagibacterubiqueHTCC7214-C2-cds796|PelagibacterubiqueHTCC7214-C2 methionine--tRNA ligase	5.7213	0	0	i
PelagibacterubiqueHTCC7214-C2-cds797|PelagibacterubiqueHTCC7214-C2 TatD family deoxyribonuclease	6.6067	0	0	i
PelagibacterubiqueHTCC7214-C2-cds798|PelagibacterubiqueHTCC7214-C2 MBL fold hydrolase	9.9529	0	0	i
PelagibacterubiqueHTCC7214-C2-cds799|PelagibacterubiqueHTCC7214-C2 glutathione peroxidase	9.8069	0	Y	n4-15c20/21o
PelagibacterubiqueHTCC7214-C2-cds800|PelagibacterubiqueHTCC7214-C2 Na+/H+ antiporter NhaA	9.7657	11	0	i21-43o63-83i95-118o130-149i158-179o185-201i213-240o260-281i293-313o333-355i367-386o
PelagibacterubiqueHTCC7214-C2-cds801|PelagibacterubiqueHTCC7214-C2 hypothetical protein	8.9258	2	0	i109-127o133-149i
PelagibacterubiqueHTCC7214-C2-cds802|PelagibacterubiqueHTCC7214-C2 hypothetical protein	10.3612	0	0	i
PelagibacterubiqueHTCC7214-C2-cds803|PelagibacterubiqueHTCC7214-C2 hypothetical protein	8.5611	6	0	i12-29o61-85i136-161o167-194i235-253o259-279i
PelagibacterubiqueHTCC7214-C2-cds804|PelagibacterubiqueHTCC7214-C2 fructose-bisphosphatase class II	6.3737	0	0	i
PelagibacterubiqueHTCC7214-C2-cds805|PelagibacterubiqueHTCC7214-C2 single-stranded-DNA-specific exonuclease RecJ	10.0871	2	0	i195-213o219-237i
PelagibacterubiqueHTCC7214-C2-cds806|PelagibacterubiqueHTCC7214-C2 excinuclease ABC subunit C	10.8505	0	0	i
PelagibacterubiqueHTCC7214-C2-cds807|PelagibacterubiqueHTCC7214-C2 hypothetical protein	10.4005	0	0	i
PelagibacterubiqueHTCC7214-C2-cds808|PelagibacterubiqueHTCC7214-C2 glycosyltransferase family 1 protein	9.9537	0	0	i
PelagibacterubiqueHTCC7214-C2-cds809|PelagibacterubiqueHTCC7214-C2 integrase	10.6169	0	0	i
PelagibacterubiqueHTCC7214-C2-cds810|PelagibacterubiqueHTCC7214-C2	9.6644	2	0	o20-38i50-69o
PelagibacterubiqueHTCC7214-C2-cds811|PelagibacterubiqueHTCC7214-C2 N-acetyltransferase	9.6076	0	0	i
PelagibacterubiqueHTCC7214-C2-cds812|PelagibacterubiqueHTCC7214-C2 6-O-methylguanine DNA methyltransferase	11.2248	0	0	i
PelagibacterubiqueHTCC7214-C2-cds813|PelagibacterubiqueHTCC7214-C2 EamA/RhaT family transporter	9.9121	9	Y	n3-14c19/20o35-53i65-87o93-111i120-138o144-161i173-195o201-221i233-250o256-273i
PelagibacterubiqueHTCC7214-C2-cds814|PelagibacterubiqueHTCC7214-C2 AEC family transporter	9.8599	10	0	o6-24i36-54o66-88i100-118o124-145i152-171o183-202i214-234o240-261i273-296o
PelagibacterubiqueHTCC7214-C2-cds815|PelagibacterubiqueHTCC7214-C2 homoserine dehydrogenase	10.5862	0	0	i
PelagibacterubiqueHTCC7214-C2-cds816|PelagibacterubiqueHTCC7214-C2 hypothetical protein	9.4159	0	Y	n3-13c18/19o
PelagibacterubiqueHTCC7214-C2-cds817|PelagibacterubiqueHTCC7214-C2 N-acetyl-gamma-glutamyl-phosphate reductase	10.3282	1	0	o6-24i
PelagibacterubiqueHTCC7214-C2-cds818|PelagibacterubiqueHTCC7214-C2 30S ribosomal protein S9	11.122	0	0	i
PelagibacterubiqueHTCC7214-C2-cds819|PelagibacterubiqueHTCC7214-C2 50S ribosomal protein L13	10.7485	0	0	i
PelagibacterubiqueHTCC7214-C2-cds820|PelagibacterubiqueHTCC7214-C2 O-acetylhomoserine aminocarboxypropyltransferase	6.8423	0	0	i
PelagibacterubiqueHTCC7214-C2-cds821|PelagibacterubiqueHTCC7214-C2 heme A synthase	9.684	8	0	i12-32o98-115i127-148o160-177i189-211o254-274i286-308o314-333i
PelagibacterubiqueHTCC7214-C2-cds822|PelagibacterubiqueHTCC7214-C2 chorismate mutase	11.2259	0	0	i
PelagibacterubiqueHTCC7214-C2-cds823|PelagibacterubiqueHTCC7214-C2 50S ribosomal protein L33	10.7965	0	0	i
PelagibacterubiqueHTCC7214-C2-cds824|PelagibacterubiqueHTCC7214-C2 MerR family transcriptional regulator	10.8927	0	0	i
PelagibacterubiqueHTCC7214-C2-cds825|PelagibacterubiqueHTCC7214-C2 integration host factor subunit alpha	10.9537	0	0	i
PelagibacterubiqueHTCC7214-C2-cds826|PelagibacterubiqueHTCC7214-C2 phosphate acyltransferase PlsX	8.5974	0	0	i
PelagibacterubiqueHTCC7214-C2-cds827|PelagibacterubiqueHTCC7214-C2 MULTISPECIES: 50S ribosomal protein L32	10.9405	0	0	i
PelagibacterubiqueHTCC7214-C2-cds828|PelagibacterubiqueHTCC7214-C2 ubiquinol-cytochrome c reductase	5.7436	0	0	i
PelagibacterubiqueHTCC7214-C2-cds829|PelagibacterubiqueHTCC7214-C2 outer membrane protein assembly factor BamE	10.5721	0	0	i
PelagibacterubiqueHTCC7214-C2-cds830|PelagibacterubiqueHTCC7214-C2 sodium-translocating pyrophosphatase	7.9975	15	0	o6-25i59-77o83-104i124-149o161-179i237-254o260-280i292-311o331-355i376-399o405-428i471-489o526-548i569-590o596-629i
PelagibacterubiqueHTCC7214-C2-cds831|PelagibacterubiqueHTCC7214-C2 thiamine-phosphate kinase	10.3479	0	0	i
PelagibacterubiqueHTCC7214-C2-cds832|PelagibacterubiqueHTCC7214-C2 antitermination protein	9.6946	0	0	i
PelagibacterubiqueHTCC7214-C2-cds833|PelagibacterubiqueHTCC7214-C2 6,7-dimethyl-8-ribityllumazine synthase	10.6471	0	0	i
PelagibacterubiqueHTCC7214-C2-cds834|PelagibacterubiqueHTCC7214-C2 3,4-dihydroxy-2-butanone-4-phosphate synthase	10.6409	0	0	i
PelagibacterubiqueHTCC7214-C2-cds835|PelagibacterubiqueHTCC7214-C2 riboflavin synthase	10.393	0	0	i
PelagibacterubiqueHTCC7214-C2-cds836|PelagibacterubiqueHTCC7214-C2 bifunctional diaminohydroxyphosphoribosylaminopyrimidine deaminase/5-amino-6-(5-phosphoribosylamino)uracil reductase RibD	10.722	0	0	i
PelagibacterubiqueHTCC7214-C2-cds837|PelagibacterubiqueHTCC7214-C2 transcriptional repressor NrdR	10.1502	0	0	i
PelagibacterubiqueHTCC7214-C2-cds838|PelagibacterubiqueHTCC7214-C2 serine hydroxymethyltransferase	7.0017	0	0	i
PelagibacterubiqueHTCC7214-C2-cds839|PelagibacterubiqueHTCC7214-C2 ribose 5-phosphate isomerase B	11.102	0	0	i
PelagibacterubiqueHTCC7214-C2-cds840|PelagibacterubiqueHTCC7214-C2 peptide-aspartate beta-dioxygenase	8.2349	0	0	i
PelagibacterubiqueHTCC7214-C2-cds841|PelagibacterubiqueHTCC7214-C2 porphobilinogen synthase	9.8411	0	0	i
PelagibacterubiqueHTCC7214-C2-cds842|PelagibacterubiqueHTCC7214-C2 DNA repair protein RecO	9.2172	0	0	i
PelagibacterubiqueHTCC7214-C2-cds843|PelagibacterubiqueHTCC7214-C2 ribonuclease III	10.3313	0	0	i
PelagibacterubiqueHTCC7214-C2-cds844|PelagibacterubiqueHTCC7214-C2 signal peptidase I	10.1687	1	0	i12-34o
PelagibacterubiqueHTCC7214-C2-cds845|PelagibacterubiqueHTCC7214-C2 holo-	10.8477	0	0	i
PelagibacterubiqueHTCC7214-C2-cds846|PelagibacterubiqueHTCC7214-C2 pyridoxine 5'-phosphate synthase	10.7314	0	0	i
PelagibacterubiqueHTCC7214-C2-cds847|PelagibacterubiqueHTCC7214-C2 orotate phosphoribosyltransferase	11.0261	1	0	i66-85o
PelagibacterubiqueHTCC7214-C2-cds848|PelagibacterubiqueHTCC7214-C2 bifunctional (p)ppGpp synthetase/guanosine-3',5'-bis(diphosphate) 3'-pyrophosphohydrolase	9.843	0	0	i
PelagibacterubiqueHTCC7214-C2-cds849|PelagibacterubiqueHTCC7214-C2 2-amino-4-hydroxy-6- hydroxymethyldihydropteridine diphosphokinase	10.6097	0	0	i
PelagibacterubiqueHTCC7214-C2-cds850|PelagibacterubiqueHTCC7214-C2 SsrA-binding protein SmpB	10.7627	0	0	i
PelagibacterubiqueHTCC7214-C2-cds851|PelagibacterubiqueHTCC7214-C2 4-hydroxy-tetrahydrodipicolinate synthase	6.1697	0	0	i
PelagibacterubiqueHTCC7214-C2-cds852|PelagibacterubiqueHTCC7214-C2 lytic transglycosylase	10.4637	0	Y	n5-16c23/24o
PelagibacterubiqueHTCC7214-C2-cds853|PelagibacterubiqueHTCC7214-C2 sarcosine oxidase subunit beta family protein	9.1109	0	0	i
PelagibacterubiqueHTCC7214-C2-cds854|PelagibacterubiqueHTCC7214-C2 sarcosine oxidase subunit delta family protein	6.25	0	0	i
PelagibacterubiqueHTCC7214-C2-cds855|PelagibacterubiqueHTCC7214-C2 sarcosine oxidase subunit alpha family protein	8.4955	0	0	i
PelagibacterubiqueHTCC7214-C2-cds856|PelagibacterubiqueHTCC7214-C2 sarcosine oxidase subunit gamma	6.1218	0	0	i
PelagibacterubiqueHTCC7214-C2-cds857|PelagibacterubiqueHTCC7214-C2 cyclohexadienyl dehydratase	9.9977	0	Y	n4-15c19/20o
PelagibacterubiqueHTCC7214-C2-cds858|PelagibacterubiqueHTCC7214-C2 amino acid ABC transporter permease	10.016	5	Y	n4-11c16/17o40-66i78-99o105-124i171-194o214-233i
PelagibacterubiqueHTCC7214-C2-cds859|PelagibacterubiqueHTCC7214-C2 nuclease	9.8509	0	Y	n8-19c24/25o
PelagibacterubiqueHTCC7214-C2-cds860|PelagibacterubiqueHTCC7214-C2 MATE family efflux transporter	9.7242	12	0	i20-36o56-77i89-112o138-156i168-187o193-215i245-266o286-306i318-339o359-381i388-408o420-443i
PelagibacterubiqueHTCC7214-C2-cds861|PelagibacterubiqueHTCC7214-C2 rhodanese-like domain-containing protein	10.6664	0	0	i
PelagibacterubiqueHTCC7214-C2-cds862|PelagibacterubiqueHTCC7214-C2 SAM-dependent methyltransferase	7.1445	0	0	i
PelagibacterubiqueHTCC7214-C2-cds863|PelagibacterubiqueHTCC7214-C2 Asp-tRNA(Asn)/Glu-tRNA(Gln) amidotransferase GatCAB subunit B	5.5173	0	0	i
PelagibacterubiqueHTCC7214-C2-cds864|PelagibacterubiqueHTCC7214-C2 Asp-tRNA(Asn)/Glu-tRNA(Gln) amidotransferase subunit GatA	5.1565	0	0	i
PelagibacterubiqueHTCC7214-C2-cds865|PelagibacterubiqueHTCC7214-C2 MULTISPECIES: Asp-tRNA(Asn)/Glu-tRNA(Gln) amidotransferase subunit GatC	4.5236	0	0	i
PelagibacterubiqueHTCC7214-C2-cds866|PelagibacterubiqueHTCC7214-C2 Holliday junction resolvase RuvX	4.653	0	0	i
PelagibacterubiqueHTCC7214-C2-cds867|PelagibacterubiqueHTCC7214-C2 aspartate carbamoyltransferase catalytic subunit	9.2068	0	0	i
PelagibacterubiqueHTCC7214-C2-cds868|PelagibacterubiqueHTCC7214-C2 dihydroorotase	9.0379	0	0	i
PelagibacterubiqueHTCC7214-C2-cds869|PelagibacterubiqueHTCC7214-C2 acyl-phosphate glycerol 3-phosphate acyltransferase	10.0748	5	0	o6-27i51-72o78-96i108-133o145-172i
PelagibacterubiqueHTCC7214-C2-cds870|PelagibacterubiqueHTCC7214-C2 type I DNA topoisomerase	9.3672	0	0	i
PelagibacterubiqueHTCC7214-C2-cds871|PelagibacterubiqueHTCC7214-C2 hypothetical protein	10.7766	0	Y	n4-16c20/21o
PelagibacterubiqueHTCC7214-C2-cds872|PelagibacterubiqueHTCC7214-C2 RidA family protein	5.0024	0	0	i
PelagibacterubiqueHTCC7214-C2-cds873|PelagibacterubiqueHTCC7214-C2 UDP-glucose/GDP-mannose dehydrogenase family protein	10.494	0	Y	n3-14c20/21o
PelagibacterubiqueHTCC7214-C2-cds874|PelagibacterubiqueHTCC7214-C2 UTP--glucose-1-phosphate uridylyltransferase	10.6284	0	Y	n9-19c24/25o
PelagibacterubiqueHTCC7214-C2-cds875|PelagibacterubiqueHTCC7214-C2 pantothenate synthetase	10.8975	0	0	i
PelagibacterubiqueHTCC7214-C2-cds876|PelagibacterubiqueHTCC7214-C2 magnesium transporter	4.1753	5	0	i298-319o325-348i369-391o397-418i430-456o
PelagibacterubiqueHTCC7214-C2-cds877|PelagibacterubiqueHTCC7214-C2 lipoate-protein ligase B	9.7936	0	0	i
PelagibacterubiqueHTCC7214-C2-cds878|PelagibacterubiqueHTCC7214-C2 RNA pseudouridine synthase	10.6545	0	0	i
PelagibacterubiqueHTCC7214-C2-cds879|PelagibacterubiqueHTCC7214-C2 50S ribosomal protein L17	10.8844	0	0	i
PelagibacterubiqueHTCC7214-C2-cds880|PelagibacterubiqueHTCC7214-C2 MULTISPECIES: DNA-directed RNA polymerase subunit alpha	4.5715	0	0	i
PelagibacterubiqueHTCC7214-C2-cds881|PelagibacterubiqueHTCC7214-C2 MULTISPECIES: 30S ribosomal protein S11	11.1081	0	0	i
PelagibacterubiqueHTCC7214-C2-cds882|PelagibacterubiqueHTCC7214-C2 MULTISPECIES: 30S ribosomal protein S13	10.9525	0	0	i
PelagibacterubiqueHTCC7214-C2-cds883|PelagibacterubiqueHTCC7214-C2 adenylate kinase	7.7497	0	0	i
PelagibacterubiqueHTCC7214-C2-cds884|PelagibacterubiqueHTCC7214-C2 preprotein translocase subunit SecY	9.8757	10	0	i12-35o66-89i110-130o142-162i174-191o203-224i262-283o303-323i359-379o385-404i
PelagibacterubiqueHTCC7214-C2-cds885|PelagibacterubiqueHTCC7214-C2 50S ribosomal protein L15	11.1424	0	0	i
PelagibacterubiqueHTCC7214-C2-cds886|PelagibacterubiqueHTCC7214-C2 MULTISPECIES: 30S ribosomal protein S5	11.5406	0	0	i
PelagibacterubiqueHTCC7214-C2-cds887|PelagibacterubiqueHTCC7214-C2 50S ribosomal protein L18	11.1694	0	0	i
PelagibacterubiqueHTCC7214-C2-cds888|PelagibacterubiqueHTCC7214-C2 50S ribosomal protein L6	10.4611	0	0	i
PelagibacterubiqueHTCC7214-C2-cds889|PelagibacterubiqueHTCC7214-C2 30S ribosomal protein S8	10.5272	0	0	i
PelagibacterubiqueHTCC7214-C2-cds890|PelagibacterubiqueHTCC7214-C2 MULTISPECIES: 30S ribosomal protein S14	12.2537	0	0	i
PelagibacterubiqueHTCC7214-C2-cds891|PelagibacterubiqueHTCC7214-C2 MULTISPECIES: 50S ribosomal protein L5	10.5884	0	0	i
PelagibacterubiqueHTCC7214-C2-cds892|PelagibacterubiqueHTCC7214-C2 50S ribosomal protein L24	11.0004	0	0	i
PelagibacterubiqueHTCC7214-C2-cds893|PelagibacterubiqueHTCC7214-C2 MULTISPECIES: 50S ribosomal protein L14	10.9612	0	0	i
PelagibacterubiqueHTCC7214-C2-cds894|PelagibacterubiqueHTCC7214-C2 MULTISPECIES: 30S ribosomal protein S17	10.8301	0	0	i
PelagibacterubiqueHTCC7214-C2-cds895|PelagibacterubiqueHTCC7214-C2 MULTISPECIES: 50S ribosomal protein L29	11.1323	0	0	i
PelagibacterubiqueHTCC7214-C2-cds896|PelagibacterubiqueHTCC7214-C2 MULTISPECIES: 50S ribosomal protein L16	11.8048	0	0	i
PelagibacterubiqueHTCC7214-C2-cds897|PelagibacterubiqueHTCC7214-C2 MULTISPECIES: 30S ribosomal protein S3	10.4077	0	0	i
PelagibacterubiqueHTCC7214-C2-cds898|PelagibacterubiqueHTCC7214-C2 50S ribosomal protein L22	11.3779	0	0	i
PelagibacterubiqueHTCC7214-C2-cds899|PelagibacterubiqueHTCC7214-C2 MULTISPECIES: 30S ribosomal protein S19	10.5157	0	0	i
PelagibacterubiqueHTCC7214-C2-cds900|PelagibacterubiqueHTCC7214-C2 50S ribosomal protein L2	11.0129	0	0	i
PelagibacterubiqueHTCC7214-C2-cds901|PelagibacterubiqueHTCC7214-C2 50S ribosomal protein L23	11.0714	0	0	i
PelagibacterubiqueHTCC7214-C2-cds902|PelagibacterubiqueHTCC7214-C2 MULTISPECIES: 50S ribosomal protein L4	10.7123	0	0	i
PelagibacterubiqueHTCC7214-C2-cds903|PelagibacterubiqueHTCC7214-C2 50S ribosomal protein L3	10.7517	0	0	i
PelagibacterubiqueHTCC7214-C2-cds904|PelagibacterubiqueHTCC7214-C2 MULTISPECIES: 30S ribosomal protein S10	10.1711	0	0	i
PelagibacterubiqueHTCC7214-C2-cds905|PelagibacterubiqueHTCC7214-C2 elongation factor G	4.908	0	0	i
PelagibacterubiqueHTCC7214-C2-cds906|PelagibacterubiqueHTCC7214-C2 MULTISPECIES: 30S ribosomal protein S7	10.8593	0	0	i
PelagibacterubiqueHTCC7214-C2-cds907|PelagibacterubiqueHTCC7214-C2 MULTISPECIES: 30S ribosomal protein S12	12.0779	0	0	i
PelagibacterubiqueHTCC7214-C2-cds908|PelagibacterubiqueHTCC7214-C2 DNA-directed RNA polymerase subunit beta'	8.689	0	0	i
PelagibacterubiqueHTCC7214-C2-cds909|PelagibacterubiqueHTCC7214-C2 DNA-directed RNA polymerase subunit beta	5.695	0	0	i
PelagibacterubiqueHTCC7214-C2-cds910|PelagibacterubiqueHTCC7214-C2 50S ribosomal protein L7/L12	4.7139	0	0	i
PelagibacterubiqueHTCC7214-C2-cds911|PelagibacterubiqueHTCC7214-C2 50S ribosomal protein L10	5.8288	0	0	i
PelagibacterubiqueHTCC7214-C2-cds912|PelagibacterubiqueHTCC7214-C2 50S ribosomal protein L1	9.8301	0	0	i
PelagibacterubiqueHTCC7214-C2-cds913|PelagibacterubiqueHTCC7214-C2 50S ribosomal protein L11	10.2742	0	0	i
PelagibacterubiqueHTCC7214-C2-cds914|PelagibacterubiqueHTCC7214-C2 MULTISPECIES: transcription termination/antitermination protein NusG	9.4589	0	0	i
PelagibacterubiqueHTCC7214-C2-cds915|PelagibacterubiqueHTCC7214-C2 preprotein translocase subunit SecE	10.1141	1	0	o27-47i
PelagibacterubiqueHTCC7214-C2-cds916|PelagibacterubiqueHTCC7214-C2 elongation factor Tu	5.3602	0	0	i
PelagibacterubiqueHTCC7214-C2-cds917|PelagibacterubiqueHTCC7214-C2 23S rRNA (guanosine(2251)-2'-O)-methyltransferase RlmB	9.8689	0	0	i
PelagibacterubiqueHTCC7214-C2-cds918|PelagibacterubiqueHTCC7214-C2 hypothetical protein	9.9689	0	0	i
PelagibacterubiqueHTCC7214-C2-cds919|PelagibacterubiqueHTCC7214-C2 hypothetical protein	4.1954	0	0	i
PelagibacterubiqueHTCC7214-C2-cds920|PelagibacterubiqueHTCC7214-C2	10.0722	1	0	o6-23i
PelagibacterubiqueHTCC7214-C2-cds921|PelagibacterubiqueHTCC7214-C2 hypothetical protein	8.9328	0	0	i
PelagibacterubiqueHTCC7214-C2-cds922|PelagibacterubiqueHTCC7214-C2	8.4046	1	0	o6-29i
PelagibacterubiqueHTCC7214-C2-cds923|PelagibacterubiqueHTCC7214-C2 FkbM family methyltransferase	10.4559	0	Y	n23-30c38/39o
PelagibacterubiqueHTCC7214-C2-cds924|PelagibacterubiqueHTCC7214-C2	8.9214	1	0	i12-32o
PelagibacterubiqueHTCC7214-C2-cds925|PelagibacterubiqueHTCC7214-C2 NAD kinase	11.3659	0	0	i
PelagibacterubiqueHTCC7214-C2-cds926|PelagibacterubiqueHTCC7214-C2 TauD/TfdA family dioxygenase	10.8746	0	0	i
PelagibacterubiqueHTCC7214-C2-cds927|PelagibacterubiqueHTCC7214-C2 tartrate dehydrogenase	6.125	0	0	i
PelagibacterubiqueHTCC7214-C2-cds928|PelagibacterubiqueHTCC7214-C2 lipopolysaccharide heptosyltransferase family protein	9.9676	0	0	i
PelagibacterubiqueHTCC7214-C2-cds929|PelagibacterubiqueHTCC7214-C2 MULTISPECIES: hypothetical protein	10.353	0	0	i
PelagibacterubiqueHTCC7214-C2-cds930|PelagibacterubiqueHTCC7214-C2 homoserine dehydrogenase	6.0295	0	0	i
PelagibacterubiqueHTCC7214-C2-cds931|PelagibacterubiqueHTCC7214-C2 gamma-glutamylcyclotransferase	10.3718	0	0	i
PelagibacterubiqueHTCC7214-C2-cds932|PelagibacterubiqueHTCC7214-C2 competence/damage-inducible protein A	5.7343	0	0	i
PelagibacterubiqueHTCC7214-C2-cds933|PelagibacterubiqueHTCC7214-C2 sugar fermentation stimulation protein SfsA	10.269	0	0	i
PelagibacterubiqueHTCC7214-C2-cds934|PelagibacterubiqueHTCC7214-C2 type I methionyl aminopeptidase	6.5133	0	0	i
PelagibacterubiqueHTCC7214-C2-cds935|PelagibacterubiqueHTCC7214-C2 adenylosuccinate lyase	10.3194	0	0	i
PelagibacterubiqueHTCC7214-C2-cds936|PelagibacterubiqueHTCC7214-C2 phosphoribosylaminoimidazolesuccinocarboxamide synthase	10.2578	0	0	i
PelagibacterubiqueHTCC7214-C2-cds937|PelagibacterubiqueHTCC7214-C2 phosphoribosylformylglycinamidine synthase subunit PurS	7.3552	0	0	i
PelagibacterubiqueHTCC7214-C2-cds938|PelagibacterubiqueHTCC7214-C2 phosphoribosylformylglycinamidine synthase I	6.9007	0	0	i
PelagibacterubiqueHTCC7214-C2-cds939|PelagibacterubiqueHTCC7214-C2 phosphoribosylformylglycinamidine synthase subunit PurL	7.8988	0	0	i
PelagibacterubiqueHTCC7214-C2-cds940|PelagibacterubiqueHTCC7214-C2 MULTISPECIES: BolA family transcriptional regulator	6.2411	0	0	i
PelagibacterubiqueHTCC7214-C2-cds941|PelagibacterubiqueHTCC7214-C2 monothiol glutaredoxin, Grx4 family	4.677	0	0	i
PelagibacterubiqueHTCC7214-C2-cds942|PelagibacterubiqueHTCC7214-C2 autotransporter domain-containing protein	4.1705	2	0	o12-32i41-60o
PelagibacterubiqueHTCC7214-C2-cds943|PelagibacterubiqueHTCC7214-C2 30S ribosomal protein S4	10.6086	0	0	i
PelagibacterubiqueHTCC7214-C2-cds944|PelagibacterubiqueHTCC7214-C2 rRNA methyltransferase	10.6474	0	0	i
PelagibacterubiqueHTCC7214-C2-cds945|PelagibacterubiqueHTCC7214-C2 citramalate synthase	6.0813	0	0	i
PelagibacterubiqueHTCC7214-C2-cds946|PelagibacterubiqueHTCC7214-C2 cysteine--tRNA ligase	5.6709	0	0	i
PelagibacterubiqueHTCC7214-C2-cds947|PelagibacterubiqueHTCC7214-C2 NAD(+) synthase	6.164	0	0	i
PelagibacterubiqueHTCC7214-C2-cds948|PelagibacterubiqueHTCC7214-C2 3-deoxy-7-phosphoheptulonate synthase class II	8.9552	0	0	i
PelagibacterubiqueHTCC7214-C2-cds949|PelagibacterubiqueHTCC7214-C2 DAK2 domain-containing protein	9.0895	0	0	i
PelagibacterubiqueHTCC7214-C2-cds950|PelagibacterubiqueHTCC7214-C2 dihydroxyacetone kinase subunit DhaK	5.024	0	0	i
PelagibacterubiqueHTCC7214-C2-cds951|PelagibacterubiqueHTCC7214-C2 glutamine--fructose-6-phosphate transaminase (isomerizing)	6.7067	0	0	i
PelagibacterubiqueHTCC7214-C2-cds952|PelagibacterubiqueHTCC7214-C2 UDP-N-acetylglucosamine pyrophosphorylase	10.7874	0	0	i
PelagibacterubiqueHTCC7214-C2-cds953|PelagibacterubiqueHTCC7214-C2 haloacid dehalogenase	6.1639	0	0	i
PelagibacterubiqueHTCC7214-C2-cds954|PelagibacterubiqueHTCC7214-C2 2-methylcitrate dehydratase	10.4201	0	0	i
PelagibacterubiqueHTCC7214-C2-cds955|PelagibacterubiqueHTCC7214-C2 methylisocitrate lyase	5.3311	0	0	i
PelagibacterubiqueHTCC7214-C2-cds956|PelagibacterubiqueHTCC7214-C2 2-methylcitrate synthase	10.1739	0	0	i
PelagibacterubiqueHTCC7214-C2-cds957|PelagibacterubiqueHTCC7214-C2 nitroreductase	8.6536	0	0	i
PelagibacterubiqueHTCC7214-C2-cds958|PelagibacterubiqueHTCC7214-C2 class I SAM-dependent methyltransferase	8.8973	0	0	i
PelagibacterubiqueHTCC7214-C2-cds959|PelagibacterubiqueHTCC7214-C2 ribonucleotide-diphosphate reductase subunit beta	5.4535	1	0	o166-188i
PelagibacterubiqueHTCC7214-C2-cds960|PelagibacterubiqueHTCC7214-C2 MULTISPECIES: ribonucleotide-diphosphate reductase subunit alpha	6.5692	0	0	i
PelagibacterubiqueHTCC7214-C2-cds961|PelagibacterubiqueHTCC7214-C2 phosphomannomutase/phosphoglucomutase	6.5217	0	0	i
PelagibacterubiqueHTCC7214-C2-cds962|PelagibacterubiqueHTCC7214-C2 hypothetical protein	8.9628	0	Y	n19-27c35/36o
PelagibacterubiqueHTCC7214-C2-cds963|PelagibacterubiqueHTCC7214-C2 HIT domain-containing protein	11.1478	0	0	i
PelagibacterubiqueHTCC7214-C2-cds964|PelagibacterubiqueHTCC7214-C2	8.6393	0	0	i
PelagibacterubiqueHTCC7214-C2-cds965|PelagibacterubiqueHTCC7214-C2 sulfoacetaldehyde dehydrogenase	9.1948	0	0	i
PelagibacterubiqueHTCC7214-C2-cds966|PelagibacterubiqueHTCC7214-C2 tripartite tricarboxylate transporter substrate binding protein	10.3402	0	Y	n6-17c25/26o
PelagibacterubiqueHTCC7214-C2-cds967|PelagibacterubiqueHTCC7214-C2 hypothetical protein	9.672	4	0	i7-25o37-59i80-104o116-138i
PelagibacterubiqueHTCC7214-C2-cds968|PelagibacterubiqueHTCC7214-C2 C4-dicarboxylate ABC transporter permease	9.3881	11	0	o16-45i57-78o105-132i144-174o194-218i239-262o311-334i346-372o384-402i409-439o459-485i
PelagibacterubiqueHTCC7214-C2-cds969|PelagibacterubiqueHTCC7214-C2 DUF2061 domain-containing protein, partial	10.4475	2	0	i12-30o36-53i
PelagibacterubiqueHTCC7214-C2-cds970|PelagibacterubiqueHTCC7214-C2 malonyl-CoA decarboxylase	8.866	0	0	i
PelagibacterubiqueHTCC7214-C2-cds971|PelagibacterubiqueHTCC7214-C2 sulfite exporter TauE/SafE family protein	10.2948	9	0	i9-30o36-54i61-80o92-109i116-134o154-175i187-209o221-242i254-272o
PelagibacterubiqueHTCC7214-C2-cds972|PelagibacterubiqueHTCC7214-C2 tRNA dihydrouridine(20/20a) synthase DusA	7.5544	0	0	i
PelagibacterubiqueHTCC7214-C2-cds973|PelagibacterubiqueHTCC7214-C2 TRAP transporter large permease	8.5357	11	0	o6-39i51-75o95-128i140-167o179-202i223-245o251-267i287-308o328-355i367-391o411-432i
PelagibacterubiqueHTCC7214-C2-cds974|PelagibacterubiqueHTCC7214-C2 TRAP transporter small permease	7.2423	4	0	i12-31o51-68i89-113o133-152i
PelagibacterubiqueHTCC7214-C2-cds975|PelagibacterubiqueHTCC7214-C2 ABC transporter substrate-binding protein	9.6149	0	Y	n5-16c24/25o
PelagibacterubiqueHTCC7214-C2-cds976|PelagibacterubiqueHTCC7214-C2 CoA transferase	6.7832	0	0	i
PelagibacterubiqueHTCC7214-C2-cds977|PelagibacterubiqueHTCC7214-C2 aldehyde dehydrogenase family protein	4.8319	0	0	i
PelagibacterubiqueHTCC7214-C2-cds978|PelagibacterubiqueHTCC7214-C2 VOC family protein	4.9109	0	0	i
PelagibacterubiqueHTCC7214-C2-cds979|PelagibacterubiqueHTCC7214-C2 homocysteine S-methyltransferase family protein	5.4647	0	0	i
PelagibacterubiqueHTCC7214-C2-cds980|PelagibacterubiqueHTCC7214-C2 cupin domain-containing protein	6.8034	0	0	i
PelagibacterubiqueHTCC7214-C2-cds981|PelagibacterubiqueHTCC7214-C2 hypothetical protein	5.1196	0	0	i
PelagibacterubiqueHTCC7214-C2-cds982|PelagibacterubiqueHTCC7214-C2 CoA ester lyase	5.5059	0	0	i
PelagibacterubiqueHTCC7214-C2-cds983|PelagibacterubiqueHTCC7214-C2 EamA/RhaT family transporter	9.3587	10	0	i7-25o37-58i70-90o96-114i121-138o153-171i178-200o212-236i243-263o269-291i
PelagibacterubiqueHTCC7214-C2-cds984|PelagibacterubiqueHTCC7214-C2 hypothetical protein	7.1535	0	0	i
PelagibacterubiqueHTCC7214-C2-cds985|PelagibacterubiqueHTCC7214-C2 dehydrogenase	5.128	0	0	i
PelagibacterubiqueHTCC7214-C2-cds986|PelagibacterubiqueHTCC7214-C2 EamA/RhaT family transporter	10.0881	10	0	i12-35o41-62i82-100o106-125i132-149o155-177i189-208o220-239i251-268o274-292i
PelagibacterubiqueHTCC7214-C2-cds987|PelagibacterubiqueHTCC7214-C2 ABC transporter ATPase	5.5462	0	0	i
PelagibacterubiqueHTCC7214-C2-cds988|PelagibacterubiqueHTCC7214-C2 hypothetical protein	9.1337	12	0	i17-35o95-126i138-158o178-207i260-280o292-309i395-417o473-502i514-537o557-584i626-653o673-692i
PelagibacterubiqueHTCC7214-C2-cds989|PelagibacterubiqueHTCC7214-C2 hypothetical protein	5.2904	0	Y	n7-18c26/27o
PelagibacterubiqueHTCC7214-C2-cds990|PelagibacterubiqueHTCC7214-C2 DNA-directed RNA polymerase subunit omega	3.9233	0	0	i
PelagibacterubiqueHTCC7214-C2-cds991|PelagibacterubiqueHTCC7214-C2 MFS transporter	9.8552	11	Y	n9-19c23/24o47-65i72-92o98-116i137-160o166-185i219-238o258-277i284-302o308-326i338-362o374-392i
PelagibacterubiqueHTCC7214-C2-cds992|PelagibacterubiqueHTCC7214-C2 NAD(P)-dependent oxidoreductase	5.2378	0	0	i
PelagibacterubiqueHTCC7214-C2-cds993|PelagibacterubiqueHTCC7214-C2 flavin-binding protein	8.301	0	0	i
PelagibacterubiqueHTCC7214-C2-cds994|PelagibacterubiqueHTCC7214-C2 hypothetical protein	9.8258	0	Y	n4-15c20/21o
PelagibacterubiqueHTCC7214-C2-cds995|PelagibacterubiqueHTCC7214-C2 DUF1330 domain-containing protein	8.7373	0	0	i
PelagibacterubiqueHTCC7214-C2-cds996|PelagibacterubiqueHTCC7214-C2 gamma carbonic anhydrase family protein	8.2291	0	0	i
PelagibacterubiqueHTCC7214-C2-cds997|PelagibacterubiqueHTCC7214-C2 thioredoxin family protein	5.0786	0	0	i
PelagibacterubiqueHTCC7214-C2-cds998|PelagibacterubiqueHTCC7214-C2 glycosyl transferase	9.3487	0	0	i
PelagibacterubiqueHTCC7214-C2-cds999|PelagibacterubiqueHTCC7214-C2 EamA/RhaT family transporter	9.9482	10	0	i7-28o34-54i70-89o95-114i119-138o144-165i177-199o205-225i237-253o259-280i
PelagibacterubiqueHTCC7214-C2-cds1000|PelagibacterubiqueHTCC7214-C2 hypothetical protein	9.7778	0	Y	n4-14c19/20o
PelagibacterubiqueHTCC7214-C2-cds1001|PelagibacterubiqueHTCC7214-C2 tripartite tricarboxylate transporter TctA	9.0892	13	0	o6-27i34-53o59-80i107-128o140-158i165-182o202-223i262-283o360-383i395-413o419-435i442-462o474-492i
PelagibacterubiqueHTCC7214-C2-cds1002|PelagibacterubiqueHTCC7214-C2 tripartite tricarboxylate transporter TctB family protein	9.5558	4	0	i12-31o43-61i81-112o118-136i
PelagibacterubiqueHTCC7214-C2-cds1003|PelagibacterubiqueHTCC7214-C2 tripartite tricarboxylate transporter substrate binding protein	9.794	0	Y	n7-18c25/26o
PelagibacterubiqueHTCC7214-C2-cds1004|PelagibacterubiqueHTCC7214-C2 AbrB family transcriptional regulator	8.0593	11	0	i27-44o50-66i73-90o102-123i164-180o200-217i224-244o250-268i280-302o308-330i342-360o
PelagibacterubiqueHTCC7214-C2-cds1005|PelagibacterubiqueHTCC7214-C2 lipopolysaccharide heptosyltransferase family protein	8.9295	0	0	i
PelagibacterubiqueHTCC7214-C2-cds1006|PelagibacterubiqueHTCC7214-C2 hypothetical protein	6.9618	0	0	i
PelagibacterubiqueHTCC7214-C2-cds1007|PelagibacterubiqueHTCC7214-C2 phytanoyl-CoA dioxygenase	6.7963	0	0	i
PelagibacterubiqueHTCC7214-C2-cds1008|PelagibacterubiqueHTCC7214-C2 ABC transporter permease	10.0209	5	0	o20-41i53-74o86-105i169-187o193-214i
PelagibacterubiqueHTCC7214-C2-cds1009|PelagibacterubiqueHTCC7214-C2 ABC transporter permease	9.5486	4	0	o15-40i69-91o97-115i198-216o
PelagibacterubiqueHTCC7214-C2-cds1010|PelagibacterubiqueHTCC7214-C2 ABC transporter substrate-binding protein	8.303	0	Y	n7-18c23/24o
PelagibacterubiqueHTCC7214-C2-cds1011|PelagibacterubiqueHTCC7214-C2 adenosylmethionine decarboxylase	6.0536	0	0	i
PelagibacterubiqueHTCC7214-C2-cds1012|PelagibacterubiqueHTCC7214-C2 fuculose phosphate aldolase	10.6769	0	0	i
PelagibacterubiqueHTCC7214-C2-cds1013|PelagibacterubiqueHTCC7214-C2 TrpB-like pyridoxal phosphate-dependent enzyme	6.5128	0	0	i
PelagibacterubiqueHTCC7214-C2-cds1014|PelagibacterubiqueHTCC7214-C2 DUF1015 domain-containing protein	10.8622	0	0	i
PelagibacterubiqueHTCC7214-C2-cds1015|PelagibacterubiqueHTCC7214-C2 S-methyl-5-thioribose-1-phosphate isomerase	5.7799	0	0	i
PelagibacterubiqueHTCC7214-C2-cds1016|PelagibacterubiqueHTCC7214-C2 S-methyl-5'-thioadenosine phosphorylase	5.4241	0	0	i
PelagibacterubiqueHTCC7214-C2-cds1017|PelagibacterubiqueHTCC7214-C2 adenine phosphoribosyltransferase	7.7455	1	0	o52-70i
PelagibacterubiqueHTCC7214-C2-cds1018|PelagibacterubiqueHTCC7214-C2 class I SAM-dependent methyltransferase	9.014	0	0	i
PelagibacterubiqueHTCC7214-C2-cds1019|PelagibacterubiqueHTCC7214-C2 hypothetical protein	10.7953	1	0	i50-68o
PelagibacterubiqueHTCC7214-C2-cds1020|PelagibacterubiqueHTCC7214-C2 FAD-dependent oxidoreductase	7.7723	0	0	i
PelagibacterubiqueHTCC7214-C2-cds1021|PelagibacterubiqueHTCC7214-C2 alanine dehydrogenase	6.2517	0	0	i
PelagibacterubiqueHTCC7214-C2-cds1022|PelagibacterubiqueHTCC7214-C2 aspartate aminotransferase family protein	7.2243	0	0	i
PelagibacterubiqueHTCC7214-C2-cds1023|PelagibacterubiqueHTCC7214-C2 taurine ABC transporter substrate-binding protein	4.6471	0	Y	n4-15c24/25o
PelagibacterubiqueHTCC7214-C2-cds1024|PelagibacterubiqueHTCC7214-C2 ABC transporter ATP-binding protein	5.8658	0	0	i
PelagibacterubiqueHTCC7214-C2-cds1025|PelagibacterubiqueHTCC7214-C2 taurine ABC transporter permease	9.6683	7	0	o6-25i46-63o451-474i486-507o513-532i572-596o608-627i
PelagibacterubiqueHTCC7214-C2-cds1026|PelagibacterubiqueHTCC7214-C2 sulfolactate dehydrogenase	10.8995	0	0	i
PelagibacterubiqueHTCC7214-C2-cds1027|PelagibacterubiqueHTCC7214-C2 hypothetical protein	10.7928	1	0	i54-74o
PelagibacterubiqueHTCC7214-C2-cds1028|PelagibacterubiqueHTCC7214-C2 hypothetical protein	10.5232	0	0	i
PelagibacterubiqueHTCC7214-C2-cds1029|PelagibacterubiqueHTCC7214-C2 bile acid:sodium symporter family protein	8.6543	9	0	o6-25i37-60o66-86i93-115o135-155i167-185o191-217i229-250o256-277i
PelagibacterubiqueHTCC7214-C2-cds1030|PelagibacterubiqueHTCC7214-C2 epoxide hydrolase	6.2436	0	0	i
PelagibacterubiqueHTCC7214-C2-cds1031|PelagibacterubiqueHTCC7214-C2 MULTISPECIES: phosphate acetyltransferase	6.7964	0	0	i
PelagibacterubiqueHTCC7214-C2-cds1032|PelagibacterubiqueHTCC7214-C2 histidinol dehydrogenase	5.5468	0	0	i
PelagibacterubiqueHTCC7214-C2-cds1033|PelagibacterubiqueHTCC7214-C2 lysine transporter LysE	9.6012	6	0	o6-26i35-61o67-86i107-124o144-165i177-202o
PelagibacterubiqueHTCC7214-C2-cds1034|PelagibacterubiqueHTCC7214-C2 glycine/betaine ABC transporter	9.9696	12	0	i38-57o63-83i147-168o200-221i242-265o271-290i297-314o320-342i363-387o407-423i435-456o468-491i
PelagibacterubiqueHTCC7214-C2-cds1035|PelagibacterubiqueHTCC7214-C2 glycine/betaine ABC transporter	6.8126	0	0	i
PelagibacterubiqueHTCC7214-C2-cds1036|PelagibacterubiqueHTCC7214-C2 glycine/betaine ABC transporter substrate-binding protein	5.9454	0	Y	n8-19c23/24o
PelagibacterubiqueHTCC7214-C2-cds1037|PelagibacterubiqueHTCC7214-C2 alpha/beta hydrolase	7.6314	0	0	i
PelagibacterubiqueHTCC7214-C2-cds1038|PelagibacterubiqueHTCC7214-C2 LLM class flavin-dependent oxidoreductase	6.6425	0	0	i
PelagibacterubiqueHTCC7214-C2-cds1039|PelagibacterubiqueHTCC7214-C2 aldehyde dehydrogenase	8.602	0	0	i
PelagibacterubiqueHTCC7214-C2-cds1040|PelagibacterubiqueHTCC7214-C2 hypothetical protein	10.3398	0	0	i
PelagibacterubiqueHTCC7214-C2-cds1041|PelagibacterubiqueHTCC7214-C2 MULTISPECIES: glyoxalase	5.2453	0	0	i
PelagibacterubiqueHTCC7214-C2-cds1042|PelagibacterubiqueHTCC7214-C2 serine acetyltransferase	10.2408	0	0	i
PelagibacterubiqueHTCC7214-C2-cds1043|PelagibacterubiqueHTCC7214-C2 cysteine synthase A	7.2853	0	0	i
PelagibacterubiqueHTCC7214-C2-cds1044|PelagibacterubiqueHTCC7214-C2 hypothetical protein	10.0761	0	0	i
PelagibacterubiqueHTCC7214-C2-cds1045|PelagibacterubiqueHTCC7214-C2 hypothetical protein	6.7818	0	Y	n4-14c19/20o
PelagibacterubiqueHTCC7214-C2-cds1046|PelagibacterubiqueHTCC7214-C2 hypothetical protein	8.6072	0	Y	n4-14c19/20o
PelagibacterubiqueHTCC7214-C2-cds1047|PelagibacterubiqueHTCC7214-C2 hypothetical protein	9.005	0	0	i
PelagibacterubiqueHTCC7214-C2-cds1048|PelagibacterubiqueHTCC7214-C2 hypothetical protein	4.7917	0	0	i
PelagibacterubiqueHTCC7214-C2-cds1049|PelagibacterubiqueHTCC7214-C2 MULTISPECIES: hypothetical protein	5.5673	0	0	i
PelagibacterubiqueHTCC7214-C2-cds1050|PelagibacterubiqueHTCC7214-C2 MULTISPECIES: nuclear transport factor 2 family protein	5.1618	0	0	i
PelagibacterubiqueHTCC7214-C2-cds1051|PelagibacterubiqueHTCC7214-C2 2-hydroxychromene-2-carboxylate isomerase	7.3441	0	0	i
PelagibacterubiqueHTCC7214-C2-cds1052|PelagibacterubiqueHTCC7214-C2 multidrug transporter	8.4631	3	Y	n8-19c24/25o34-54i61-82o88-108i
PelagibacterubiqueHTCC7214-C2-cds1053|PelagibacterubiqueHTCC7214-C2	10.2355	2	0	i12-30o42-64i
PelagibacterubiqueHTCC7214-C2-cds1054|PelagibacterubiqueHTCC7214-C2 DUF952 domain-containing protein	4.5459	0	0	i
PelagibacterubiqueHTCC7214-C2-cds1055|PelagibacterubiqueHTCC7214-C2 DUF924 domain-containing protein	5.6109	0	0	i
PelagibacterubiqueHTCC7214-C2-cds1056|PelagibacterubiqueHTCC7214-C2 inositol monophosphatase	10.5665	0	0	i
PelagibacterubiqueHTCC7214-C2-cds1057|PelagibacterubiqueHTCC7214-C2 gamma-butyrobetaine,2-oxoglutarate dioxygenase	6.2905	0	0	i
PelagibacterubiqueHTCC7214-C2-cds1058|PelagibacterubiqueHTCC7214-C2 NAD(P)-dependent oxidoreductase	6.9527	0	Y	n3-11c16/17o
PelagibacterubiqueHTCC7214-C2-cds1059|PelagibacterubiqueHTCC7214-C2 MULTISPECIES: hypothetical protein	6.2764	2	0	i12-31o37-57i
PelagibacterubiqueHTCC7214-C2-cds1060|PelagibacterubiqueHTCC7214-C2 sodium:solute symporter	9.8939	13	0	o6-29i49-67o73-98i127-153o159-179i191-217o229-249i270-294o314-339i359-378o384-404i416-434o454-475i
PelagibacterubiqueHTCC7214-C2-cds1061|PelagibacterubiqueHTCC7214-C2 MULTISPECIES: hypothetical protein	4.8841	0	0	i
PelagibacterubiqueHTCC7214-C2-cds1062|PelagibacterubiqueHTCC7214-C2	4.0813	0	Y	n4-14c19/20o
PelagibacterubiqueHTCC7214-C2-cds1063|PelagibacterubiqueHTCC7214-C2 FMN-dependent NADH-azoreductase	10.6557	0	0	i
PelagibacterubiqueHTCC7214-C2-cds1064|PelagibacterubiqueHTCC7214-C2 cytochrome C biogenesis protein CcdA	9.5919	6	0	o6-30i51-76o82-103i124-147o159-180i200-225o
PelagibacterubiqueHTCC7214-C2-cds1065|PelagibacterubiqueHTCC7214-C2 phosphoenolpyruvate carboxylase	10.4618	0	0	i
PelagibacterubiqueHTCC7214-C2-cds1066|PelagibacterubiqueHTCC7214-C2 MULTISPECIES: FAA hydrolase family protein	5.8699	0	0	i
PelagibacterubiqueHTCC7214-C2-cds1067|PelagibacterubiqueHTCC7214-C2 NAD-dependent succinate-semialdehyde dehydrogenase	6.6385	0	0	i
PelagibacterubiqueHTCC7214-C2-cds1068|PelagibacterubiqueHTCC7214-C2 GYD domain-containing protein	4.7867	0	0	i
PelagibacterubiqueHTCC7214-C2-cds1069|PelagibacterubiqueHTCC7214-C2 deoxygenase	6.4073	0	0	i
PelagibacterubiqueHTCC7214-C2-cds1070|PelagibacterubiqueHTCC7214-C2 GTP 3',8-cyclase MoaA	9.4491	0	0	i
PelagibacterubiqueHTCC7214-C2-cds1071|PelagibacterubiqueHTCC7214-C2 cyclic pyranopterin monophosphate synthase MoaC	9.4322	0	0	i
PelagibacterubiqueHTCC7214-C2-cds1072|PelagibacterubiqueHTCC7214-C2 molybdopterin biosynthesis protein MoeD	5.8186	0	0	i
PelagibacterubiqueHTCC7214-C2-cds1073|PelagibacterubiqueHTCC7214-C2 molybdopterin biosynthesis protein MoeE	8.4233	0	0	i
PelagibacterubiqueHTCC7214-C2-cds1074|PelagibacterubiqueHTCC7214-C2 protein-methionine-sulfoxide reductase catalytic subunit MsrP	9.9427	1	0	i21-40o
PelagibacterubiqueHTCC7214-C2-cds1075|PelagibacterubiqueHTCC7214-C2 sulfoxide reductase heme-binding subunit YedZ	10.6764	6	0	i7-25o37-58i70-90o110-126i146-163o169-186i
PelagibacterubiqueHTCC7214-C2-cds1076|PelagibacterubiqueHTCC7214-C2 DUF779 domain-containing protein	4.651	0	0	i
PelagibacterubiqueHTCC7214-C2-cds1077|PelagibacterubiqueHTCC7214-C2 aldehyde dehydrogenase	10.1497	0	Y	n74-79c84/85o
PelagibacterubiqueHTCC7214-C2-cds1078|PelagibacterubiqueHTCC7214-C2 DUF1244 domain-containing protein	5.9261	0	0	i
PelagibacterubiqueHTCC7214-C2-cds1079|PelagibacterubiqueHTCC7214-C2 molybdenum cofactor biosynthesis protein	7.5088	0	0	i
PelagibacterubiqueHTCC7214-C2-cds1080|PelagibacterubiqueHTCC7214-C2 sulfite exporter TauE/SafE family protein	9.8363	7	Y	n3-14c21/22o37-57i69-87o93-111i132-158o164-185i197-214o226-244i
PelagibacterubiqueHTCC7214-C2-cds1081|PelagibacterubiqueHTCC7214-C2 hypothetical protein	10.7223	0	0	i
PelagibacterubiqueHTCC7214-C2-cds1082|PelagibacterubiqueHTCC7214-C2 homocysteine S-methyltransferase family protein	7.4545	0	0	i
PelagibacterubiqueHTCC7214-C2-cds1083|PelagibacterubiqueHTCC7214-C2 EamA/RhaT family transporter	10.1197	10	0	i7-26o32-56i68-90o96-116i128-146o152-171i183-202o214-232i244-262o268-286i
PelagibacterubiqueHTCC7214-C2-cds1084|PelagibacterubiqueHTCC7214-C2 YbaK/EbsC family protein	9.0045	0	0	i
PelagibacterubiqueHTCC7214-C2-cds1085|PelagibacterubiqueHTCC7214-C2 type I glutamate--ammonia ligase	5.5869	0	0	i
PelagibacterubiqueHTCC7214-C2-cds1086|PelagibacterubiqueHTCC7214-C2 conserved hypothetical protein	10.7316	0	0	i
PelagibacterubiqueHTCC7214-C2-cds1087|PelagibacterubiqueHTCC7214-C2 iron-sulfur cluster assembly accessory protein	4.4012	0	0	i
PelagibacterubiqueHTCC7214-C2-cds1088|PelagibacterubiqueHTCC7214-C2 SUF system Fe-S cluster assembly protein	4.0149	0	0	i
PelagibacterubiqueHTCC7214-C2-cds1089|PelagibacterubiqueHTCC7214-C2 SUF system NifU family Fe-S cluster assembly protein	5.6522	0	0	i
PelagibacterubiqueHTCC7214-C2-cds1090|PelagibacterubiqueHTCC7214-C2 cysteine desulfurase	6.348	0	0	i
PelagibacterubiqueHTCC7214-C2-cds1091|PelagibacterubiqueHTCC7214-C2 Fe-S cluster assembly protein SufD	6.2896	0	0	i
PelagibacterubiqueHTCC7214-C2-cds1092|PelagibacterubiqueHTCC7214-C2 Fe-S cluster assembly ATPase SufC	6.5456	0	0	i
PelagibacterubiqueHTCC7214-C2-cds1093|PelagibacterubiqueHTCC7214-C2 Fe-S cluster assembly protein SufB	6.9219	0	0	i
PelagibacterubiqueHTCC7214-C2-cds1094|PelagibacterubiqueHTCC7214-C2 (Fe-S)-binding protein	10.1297	0	0	i
PelagibacterubiqueHTCC7214-C2-cds1095|PelagibacterubiqueHTCC7214-C2 alpha/beta hydrolase	5.7774	0	0	i
PelagibacterubiqueHTCC7214-C2-cds1096|PelagibacterubiqueHTCC7214-C2 anhydro-N-acetylmuramic acid kinase	4.9656	0	0	i
PelagibacterubiqueHTCC7214-C2-cds1097|PelagibacterubiqueHTCC7214-C2 tyrosine--tRNA ligase	7.5337	0	0	i
PelagibacterubiqueHTCC7214-C2-cds1098|PelagibacterubiqueHTCC7214-C2	9.8254	0	0	i

## Sheet: Synechococcus-lacustris-Tous
Protein	pI	Transmembrane domains	Signal Peptides	Topology			Supplementary Data Set S2. Protein category classification of the eight prokaryotes used in the electrostatic surface potential and pI comparisons. The pIs of the different proteins, their transmembrane domain topology and presence/absence of signal peptides are shown.
PSI02835.1 radical SAM protein [Synechococcus lacustris Tous]	7.5165	0	0	i
PSI02836.1 CPBP family intramembrane metalloprotease [Synechococcus lacustris Tous]	11.9808	7	Y	n7-18c30/31o54-74i81-99o105-126i138-156o162-183i190-209o221-237i
PSI02837.1 ATP-dependent Clp protease adapter ClpS [Synechococcus lacustris Tous]	4.6607	0	0	i
PSI02838.1 LL-diaminopimelate aminotransferase [Synechococcus lacustris Tous]	5.1657	0	0	i
PSI02839.1 ribonuclease E [Synechococcus lacustris Tous]	4.6086	0	0	i
PSI02840.1 SAM-dependent methyltransferase [Synechococcus lacustris Tous]	7.9148	0	Y	n3-15c20/21o
PSI02841.1 ATP-dependent protease [Synechococcus lacustris Tous]	4.6403	0	0	i
PSI02842.1 30S ribosomal protein S10 [Synechococcus lacustris Tous]	9.9877	0	0	i
PSI02843.1 elongation factor Tu [Synechococcus lacustris Tous]	4.8853	0	0	i
PSI02844.1 elongation factor G [Synechococcus lacustris Tous]	4.8243	0	0	i
PSI02845.1 30S ribosomal protein S7 [Synechococcus lacustris Tous]	11.4433	0	0	i
PSI02846.1 30S ribosomal protein S12 [Synechococcus lacustris Tous]	11.7198	0	0	i
PSI02847.1 AIR synthase [Synechococcus lacustris Tous]	7.2473	0	0	i
PSI02848.1 hypothetical protein C7K08_00190 [Synechococcus lacustris Tous]	9.633	0	0	i
PSI02849.1 glutamate synthase large subunit [Synechococcus lacustris Tous]	6.2676	0	0	i
PSI02850.1 lipoyl synthase [Synechococcus lacustris Tous]	7.0639	0	0	i
PSI02851.1 precorrin-3B C(17)-methyltransferase [Synechococcus lacustris Tous]	6.603	1	0	o50-70i
PSI02852.1 hypothetical protein C7K08_00215 [Synechococcus lacustris Tous]	4.4523	0	Y	n15-26c38/39o
PSI02853.1 photosystem I core protein PsaA [Synechococcus lacustris Tous]	7.6931	11	0	i77-95o158-180i201-221o305-323i368-388o408-430i451-472o548-566i607-627o683-703i744-765o
PSI02854.1 photosystem I core protein PsaB [Synechococcus lacustris Tous]	7.0548	11	0	i51-70o135-157i178-199o273-291i337-357o377-399i420-441o520-541i578-598o647-667i709-729o
PSI02855.1 hypothetical protein C7K08_00230 [Synechococcus lacustris Tous]	8.7943	0	0	i
PSI02856.1 RND transporter [Synechococcus lacustris Tous]	9.3814	11	Y	n13-24c29/30o352-368i373-392o404-425i446-466o478-505i549-566o887-905i912-930o942-963i984-1003o1015-1041i
PSI02857.1 photosystem I reaction center protein subunit XI [Synechococcus lacustris Tous]	7.1223	1	0	o70-93i
PSI02858.1 photosystem I reaction center subunit VIII [Synechococcus lacustris Tous]	3.9275	1	0	o12-34i
PSI02859.1 glycosyltransferase [Synechococcus lacustris Tous]	8.7808	2	0	i244-265o277-298i
PSI02860.1 hydrolase [Synechococcus lacustris Tous]	8.082	0	0	i
PSI02861.1 hypothetical protein C7K08_00260 [Synechococcus lacustris Tous]	4.5949	0	0	i
PSI02862.1 alanine racemase [Synechococcus lacustris Tous]	7.6477	0	0	i
PSI02863.1 HNH endonuclease [Synechococcus lacustris Tous]	10.7891	0	0	i
PSI02864.1 peptide chain release factor 1 [Synechococcus lacustris Tous]	4.968	0	0	i
PSI02865.1 50S ribosomal protein L31 [Synechococcus lacustris Tous]	6.2308	0	0	i
PSI02866.1 30S ribosomal protein S9 [Synechococcus lacustris Tous]	11.218	0	0	i
PSI02867.1 50S ribosomal protein L13 [Synechococcus lacustris Tous]	10.8813	0	0	i
PSI02868.1 tRNA pseudouridine(38-40) synthase TruA [Synechococcus lacustris Tous]	8.1548	0	0	i
PSI02869.1 50S ribosomal protein L17 [Synechococcus lacustris Tous]	11.5934	0	0	i
PSI02870.1 DNA-directed RNA polymerase subunit alpha [Synechococcus lacustris Tous]	4.2795	0	0	i
PSI02871.1 30S ribosomal protein S11 [Synechococcus lacustris Tous]	12.158	0	0	i
PSI02872.1 30S ribosomal protein S13 [Synechococcus lacustris Tous]	11.9742	0	0	i
PSI02873.1 50S ribosomal protein L36 [Synechococcus lacustris Tous]	12.1635	0	0	i
PSI02874.1 adenylate kinase [Synechococcus lacustris Tous]	5.5906	0	Y	n5-14c19/20o
PSI02875.1 preprotein translocase subunit SecY [Synechococcus lacustris Tous]	10.504	10	0	i28-46o81-103i124-144o156-175i187-205o217-237i274-297o317-339i375-393o399-418i
PSI02876.1 50S ribosomal protein L15 [Synechococcus lacustris Tous]	11.7819	0	0	i
PSI02877.1 30S ribosomal protein S5 [Synechococcus lacustris Tous]	11.4399	0	0	i
PSI02878.1 50S ribosomal protein L18 [Synechococcus lacustris Tous]	11.2448	0	0	i
PSI02879.1 50S ribosomal protein L6 [Synechococcus lacustris Tous]	10.6211	0	0	i
PSI02880.1 30S ribosomal protein S8 [Synechococcus lacustris Tous]	10.5054	0	0	i
PSI02881.1 50S ribosomal protein L5 [Synechococcus lacustris Tous]	10.9332	0	0	i
PSI02882.1 50S ribosomal protein L24 [Synechococcus lacustris Tous]	10.9136	0	0	i
PSI02883.1 50S ribosomal protein L14 [Synechococcus lacustris Tous]	10.8188	0	0	i
PSI02884.1 30S ribosomal protein S17 [Synechococcus lacustris Tous]	10.826	0	0	i
PSI02885.1 50S ribosomal protein L29 [Synechococcus lacustris Tous]	11.274	0	0	i
PSI02886.1 50S ribosomal protein L16 [Synechococcus lacustris Tous]	11.5685	0	0	i
PSI02887.1 30S ribosomal protein S3 [Synechococcus lacustris Tous]	10.8878	0	0	i
PSI02888.1 50S ribosomal protein L22 [Synechococcus lacustris Tous]	11.494	0	0	i
PSI02889.1 30S ribosomal protein S19 [Synechococcus lacustris Tous]	11.3645	0	0	i
PSI02890.1 50S ribosomal protein L2 [Synechococcus lacustris Tous]	11.8307	0	0	i
PSI02891.1 50S ribosomal protein L23 [Synechococcus lacustris Tous]	11.6575	0	0	i
PSI02892.1 50S ribosomal protein L3 [Synechococcus lacustris Tous]	10.7514	0	0	i
PSI02893.1 Fe-S cluster containing protein [Synechococcus lacustris Tous]	7.3699	0	0	i
PSI02894.1 HAD family hydrolase [Synechococcus lacustris Tous]	5.1898	0	0	i
PSI02895.1 recombinase RecA [Synechococcus lacustris Tous]	6.0118	0	0	i
PSI02896.1 hypothetical protein C7K08_00465 [Synechococcus lacustris Tous]	11.8652	1	0	i51-75o
PSI02897.1 helicase [Synechococcus lacustris Tous]	8.2637	1	0	o54-77i
PSI02898.1 arogenate dehydrogenase [Synechococcus lacustris Tous]	6.1481	0	0	i
PSI02899.1 hypothetical protein C7K08_00485 [Synechococcus lacustris Tous]	4.6313	2	0	i65-82o88-108i
PSI02900.1 molybdenum cofactor biosynthesis protein MoeB [Synechococcus lacustris Tous]	5.4435	0	0	i
PSI02901.1 multidrug ABC transporter ATP-binding protein [Synechococcus lacustris Tous]	6.7531	6	0	i21-46o58-78i138-156o162-183i246-268o274-292i
PSI02902.1 hypothetical protein C7K08_00500 [Synechococcus lacustris Tous]	9.4097	0	Y	n5-16c23/24o
PSI02903.1 ATP--corrinoid adenosyltransferase [Synechococcus lacustris Tous]	6.8492	0	0	i
PSI02904.1 DNA replication/repair protein RecF [Synechococcus lacustris Tous]	8.1648	0	0	i
PSI02905.1 phosphoenolpyruvate carboxylase [Synechococcus lacustris Tous]	5.8955	0	0	i
PSI02906.1 putative glutamate--cysteine ligase [Synechococcus lacustris Tous]	5.8964	0	0	i
PSI02907.1 Photosystem I reaction center subunit II [Synechococcus lacustris Tous]	8.4276	0	0	i
PSI02908.1 rod shape-determining protein RodA [Synechococcus lacustris Tous]	10.6419	11	0	o25-43i55-73o85-110i122-140o146-162i169-191o197-221i233-250o323-343i355-377o389-410i
PSI02909.1 oxygen-dependent coproporphyrinogen oxidase [Synechococcus lacustris Tous]	5.1633	0	0	i
PSI02910.1 dehydrogenase [Synechococcus lacustris Tous]	9.2662	0	Y	n13-25c31/32o
PSI02911.1 cofactor assembly of complex C subunit B [Synechococcus lacustris Tous]	10.3947	3	0	o6-23i80-101o107-127i
PSI02912.1 ribonuclease D [Synechococcus lacustris Tous]	5.6502	0	0	i
PSI02913.1 sugar synthetase [Synechococcus lacustris Tous]	10.2859	0	0	i
PSI02914.1 hypothetical protein C7K08_00605 [Synechococcus lacustris Tous]	8.7004	0	Y	n4-15c24/25o
PSI02915.1 phosphoribosylformylglycinamidine cyclo-ligase [Synechococcus lacustris Tous]	4.8784	0	0	i
PSI02916.1 septal ring lytic transglycosylase RlpA family lipoprotein [Synechococcus lacustris Tous]	10.3517	0	Y	n9-22c30/31o
PSI02917.1 cytidylate kinase [Synechococcus lacustris Tous]	5.9644	0	0	i
PSI02918.1 glycosyl transferase family 2 [Synechococcus lacustris Tous]	5.6559	0	0	i
PSI02919.1 phycocyanin subunit alpha [Synechococcus lacustris Tous]	5.9005	0	0	i
PSI02920.1 phycocyanin subunit beta [Synechococcus lacustris Tous]	5.1949	0	0	i
PSI02921.1 phycoerythrobilin:ferredoxin oxidoreductase [Synechococcus lacustris Tous]	6.2421	0	0	i
PSI02922.1 15,16-dihydrobiliverdin:ferredoxin oxidoreductase [Synechococcus lacustris Tous]	5.7988	0	0	i
PSI02923.1 hypothetical protein C7K08_00665 [Synechococcus lacustris Tous]	4.5185	0	0	i
PSI02924.1 bleomycin hydrolase [Synechococcus lacustris Tous]	5.9273	0	0
PSI02925.1 bleomycin hydrolase [Synechococcus lacustris Tous]	7.1267	0	0	i
PSI02926.1 glycosyltransferase [Synechococcus lacustris Tous]	4.3064	0	0	i
PSI02927.1 glycosyltransferase [Synechococcus lacustris Tous]	4.5659	0	0	i
PSI02928.1 bilin biosynthesis protein CpeY [Synechococcus lacustris Tous]	4.6433	0	0	i
PSI02929.1 CpeR family transcriptional regulator [Synechococcus lacustris Tous]	8.2576	0	0	i
PSI02930.1 chorismate-binding protein [Synechococcus lacustris Tous]	6.9394	0	0	i
PSI02931.1 phycobiliprotein lyase [Synechococcus lacustris Tous]	4.5003	0	0	i
PSI02932.1 hypothetical protein C7K08_00715 [Synechococcus lacustris Tous]	9.4879	0	0	i
PSI02933.1 phycobilisome linker polypeptide [Synechococcus lacustris Tous]	8.5557	0	0	i
PSI02934.1 photosystem I reaction center subunit XII [Synechococcus lacustris Tous]	8.1536	0	0	i
PSI02935.1 hypothetical protein C7K08_00730 [Synechococcus lacustris Tous]	5.1187	0	0	i
PSI02936.1 phycobilisome Linker polypeptide [Synechococcus lacustris Tous]	9.7617	1	0	o223-247i
PSI02937.1 hypothetical protein C7K08_00740 [Synechococcus lacustris Tous]	4.5333	0	0	i
PSI02938.1 hypothetical protein C7K08_00745 [Synechococcus lacustris Tous]	3.9877	0	0	i
PSI02939.1 chorismate-binding protein [Synechococcus lacustris Tous]	6.1068	0	0	i
PSI02940.1 hypothetical protein C7K08_00755, partial [Synechococcus lacustris Tous]	9.5233	0	Y	n20-31c35/36o
PSI02941.1 aspartate carbamoyltransferase [Synechococcus lacustris Tous]	8.6374	0	0	i
PSI02942.1 hypothetical protein C7K08_00050 [Synechococcus lacustris Tous]	4.0668	0	0	i
PSI02943.1 B12-binding domain-containing radical SAM protein [Synechococcus lacustris Tous]	6.7202	0	0	i
PSI02944.1 ribonuclease HII [Synechococcus lacustris Tous]	9.6551	0	0	i
PSI02945.1 hypothetical protein C7K08_00140 [Synechococcus lacustris Tous]	5.6054	0	0	i
PSI02946.1 prephenate dehydratase [Synechococcus lacustris Tous]	5.6555	0	0	i
PSI02947.1 50S ribosomal protein L4 [Synechococcus lacustris Tous]	11.3878	0	0	i
PSI02948.1 NAD(P)H-quinone oxidoreductase [Synechococcus lacustris Tous]	9.365	0	0	i
PSI02949.1 AAA family ATPase [Synechococcus lacustris Tous]	9.9029	0	0	i
PSI02950.1 DUF1815 domain-containing protein [Synechococcus lacustris Tous]	8.0861	0	0	i
PSI02951.1 C-3',4' desaturase CrtD [Synechococcus lacustris Tous]	8.3541	0	Y	n2-12c17/18o
PSI02952.1 adenosylmethionine decarboxylase [Synechococcus lacustris Tous]	6.5007	0	0	i
PSI02953.1 ATP-dependent sacrificial sulfur transferase LarE [Synechococcus lacustris Tous]	5.7443	0	0	i
PSI02954.1 GNAT family acetyltransferase [Synechococcus lacustris Tous]	4.8503	0	0	i
PSI02955.1 anthranilate synthase component I [Synechococcus lacustris Tous]	4.833	0	0	i
PSI02956.1 histidine kinase [Synechococcus lacustris Tous]	5.3918	0	0	i
PSI02957.1 sodium:proton antiporter [Synechococcus lacustris Tous]	4.6222	0	0	i
PSI02958.1 histidine phosphotransferase [Synechococcus lacustris Tous]	6.5251	0	0	i
PSI02959.1 phycocyanin alpha phycocyanobilin lyase [Synechococcus lacustris Tous]	4.8547	0	0	i
PSI02960.1 phycobiliprotein lyase [Synechococcus lacustris Tous]	4.641	0	0	i
PSI02961.1 hypothetical protein C7K08_00690 [Synechococcus lacustris Tous]	5.1323	0	0	i
PSI02739.1 photosystem II q(b) protein, partial [Synechococcus lacustris Tous]	4.6291	1	0	o29-55i
PSI02740.1 class II aldolase [Synechococcus lacustris Tous]	6.3391	0	0	i
PSI02741.1 S-methyl-5-thioribose-1-phosphate isomerase [Synechococcus lacustris Tous]	5.3772	0	0	i
PSI02742.1 DUF1543 domain-containing protein [Synechococcus lacustris Tous]	6.2961	0	Y	n4-11c16/17o
PSI02743.1 cysteine desulfurase [Synechococcus lacustris Tous]	5.9809	0	0	i
PSI02744.1 ABC transporter permease [Synechococcus lacustris Tous]	6.3491	0	0	i
PSI02745.1 Fe-S cluster assembly protein SufB [Synechococcus lacustris Tous]	4.8338	0	0	i
PSI02746.1 class I fructose-bisphosphate aldolase [Synechococcus lacustris Tous]	6.3683	0	0	i
PSI02747.1 iron-sulfur cluster biosynthesis transcriptional regulator SufR [Synechococcus lacustris Tous]	6.8692	0	0	i
PSI02748.1 phycobiliprotein lyase [Synechococcus lacustris Tous]	5.8662	0	0	i
PSI02749.1 phycobilisome rod-core linker polypeptide CpcG [Synechococcus lacustris Tous]	10.1436	0	0	i
PSI02750.1 DUF4912 domain-containing protein [Synechococcus lacustris Tous]	4.9366	0	0	i
PSI02751.1 hypothetical protein C7K08_00830 [Synechococcus lacustris Tous]	9.5809	1	Y	n6-17c22/23o32-54i
PSI02752.1 hypothetical protein C7K08_00840 [Synechococcus lacustris Tous]	9.0763	0	Y	n4-14c21/22o
PSI02753.1 hypothetical protein C7K08_00845 [Synechococcus lacustris Tous]	7.1297	0	Y	n29-42c47/48o
PSI02754.1 alpha-D-glucose phosphate-specific phosphoglucomutase [Synechococcus lacustris Tous]	5.5744	0	0	i
PSI02755.1 hypothetical protein C7K08_00855 [Synechococcus lacustris Tous]	11.4761	2	0	i21-39o59-76i
PSI02756.1 RND transporter [Synechococcus lacustris Tous]	5.0399	14	0	i12-32o351-373i380-401o407-430i451-472o478-499i520-538o544-564i585-607o915-936i948-967o973-994i1022-1042o1054-1076i
PSI02757.1 efflux RND transporter periplasmic adaptor subunit [Synechococcus lacustris Tous]	10.3255	0	Y	n20-31c36/37o
PSI02758.1 efflux RND transporter periplasmic adaptor subunit [Synechococcus lacustris Tous]	10.4849	0	0	i
PSI02759.1 hypothetical protein C7K08_00885 [Synechococcus lacustris Tous]	8.7398	0	Y	n7-18c36/37o
PSI02760.1 4-phosphopantetheinyl transferase [Synechococcus lacustris Tous]	8.0033	0	0	i
PSI02761.1 thioredoxin-dependent thiol peroxidase [Synechococcus lacustris Tous]	5.0034	0	0	i
PSI02762.1 hypothetical protein C7K08_00900 [Synechococcus lacustris Tous]	7.6365	0	0	i
PSI02763.1 phosphoadenylyl-sulfate reductase [Synechococcus lacustris Tous]	5.5463	0	0	i
PSI02764.1 glycosyltransferase family 1 protein [Synechococcus lacustris Tous]	10.2297	0	0	i
PSI02765.1 peroxidase [Synechococcus lacustris Tous]	4.7485	0	0	i
PSI02766.1 anhydro-N-acetylmuramic acid kinase [Synechococcus lacustris Tous]	6.6121	0	Y	n2-9c14/15o
PSI02767.1 hypothetical protein C7K08_00930 [Synechococcus lacustris Tous]	12.4496	0	0	i
PSI02768.1 hypothetical protein C7K08_00935 [Synechococcus lacustris Tous]	5.5314	0	0	i
PSI02769.1 lysophospholipase [Synechococcus lacustris Tous]	5.1308	0	0	i
PSI02770.1 hypothetical protein C7K08_00955 [Synechococcus lacustris Tous]	11.5883	0	0	i
PSI02771.1 hypothetical protein C7K08_00960 [Synechococcus lacustris Tous]	6.7434	0	0	i
PSI02772.1 hypothetical protein C7K08_00965 [Synechococcus lacustris Tous]	10.5714	0	0	i
PSI02773.1 serine protease [Synechococcus lacustris Tous]	10.809	0	Y	n7-16c24/25o
PSI02774.1 DUF2973 domain-containing protein [Synechococcus lacustris Tous]	7.4184	1	0	o25-43i
PSI02775.1 hypothetical protein C7K08_00985 [Synechococcus lacustris Tous]	10.8045	0	0
PSI02776.1 high light inducible protein [Synechococcus lacustris Tous]	4.4263	1	0	i21-46o
PSI02777.1 hypothetical protein C7K08_00995 [Synechococcus lacustris Tous]	10.2672	2	0	i20-36o42-61i
PSI02778.1 exodeoxyribonuclease VII large subunit [Synechococcus lacustris Tous]	9.5123	0	0	i
PSI02779.1 exodeoxyribonuclease VII small subunit [Synechococcus lacustris Tous]	4.1948	0	0	i
PSI02780.1 hypothetical protein C7K08_01010 [Synechococcus lacustris Tous]	5.6824	2	0	i85-102o114-134i
PSI02781.1 hypothetical protein C7K08_01015 [Synechococcus lacustris Tous]	9.5521	3	0	o53-71i83-101o132-157i
PSI02782.1 hypothetical protein C7K08_01020 [Synechococcus lacustris Tous]	11.2248	8	0	i20-39o45-61i99-119o148-167i176-196o202-224i231-252o264-289i
PSI02783.1 hypothetical protein C7K08_01050 [Synechococcus lacustris Tous]	4.2332	0	0	i
PSI02784.1 NAD(P) transhydrogenase subunit alpha [Synechococcus lacustris Tous]	7.5529	3	0	o6-26i38-56o62-85i
PSI02785.1 NAD synthetase [Synechococcus lacustris Tous]	6.0865	9	0	o12-32i44-61o67-86i98-119o125-148i169-185o191-211i218-237o243-262i
PSI02786.1 aspartoacylase [Synechococcus lacustris Tous]	7.8371	0	0	i
PSI02787.1 hypothetical protein C7K08_01080 [Synechococcus lacustris Tous]	10.5666	0	Y	n7-18c26/27o
PSI02788.1 peptidase S9 [Synechococcus lacustris Tous]	5.051	0	0	i
PSI02789.1 hypothetical protein C7K08_01095 [Synechococcus lacustris Tous]	4.4262	1	Y	n6-16c21/22o37-59i
PSI02790.1 30S ribosomal protein S21 [Synechococcus lacustris Tous]	12.128	0	0	i
PSI02791.1 hypothetical protein C7K08_01110 [Synechococcus lacustris Tous]	4.3737	0	Y	n5-16c24/25o
PSI02792.1 ATP-dependent protease [Synechococcus lacustris Tous]	8.8248	0	Y	n2-11c15/16o
PSI02793.1 hypothetical protein C7K08_01120 [Synechococcus lacustris Tous]	9.6303	0	0	i
PSI02794.1 histidine triad nucleotide-binding protein [Synechococcus lacustris Tous]	6.2211	0	0	i
PSI02795.1 high light inducible protein [Synechococcus lacustris Tous]	4.2273	1	0	i32-55o
PSI02796.1 hypothetical protein C7K08_01140 [Synechococcus lacustris Tous]	8.2344	0	0
PSI02797.1 Tol biopolymer transporter periplasmic protein [Synechococcus lacustris Tous]	10.2037	0	Y	n3-11c15/16o
PSI02798.1 hypothetical protein C7K08_01150 [Synechococcus lacustris Tous]	10.2071	3	0	o6-26i38-56o62-79i
PSI02799.1 Photosystem II reaction center X protein [Synechococcus lacustris Tous]	6.4486	1	0	o12-30i
PSI02800.1 acetyl-CoA carboxylase biotin carboxylase subunit [Synechococcus lacustris Tous]	5.9265	0	0	i
PSI02801.1 glycosyl transferase [Synechococcus lacustris Tous]	9.5114	0	0	i
PSI02802.1 peptide-methionine (R)-S-oxide reductase [Synechococcus lacustris Tous]	5.5587	0	0	i
PSI02803.1 Fe-S cluster assembly ATPase SufC [Synechococcus lacustris Tous]	4.7038	0	0	i
PSI02804.1 ferredoxin--nitrite reductase [Synechococcus lacustris Tous]	4.7656	0	0	i
PSI02805.1 phospholipase [Synechococcus lacustris Tous]	9.6724	0	Y	n2-11c19/20o
PSI02806.1 recombination protein RarA [Synechococcus lacustris Tous]	6.5153	0	0
PSI02807.1 protein phosphatase [Synechococcus lacustris Tous]	10.1965	0	Y	n5-16c24/25o
PSI02808.1 proton-conducting membrane transporter [Synechococcus lacustris Tous]	7.2048	0	0	i
PSI02809.1 hypothetical protein C7K08_00940 [Synechococcus lacustris Tous]	8.5134	0	0	i
PSI02810.1 hypothetical protein C7K08_00945 [Synechococcus lacustris Tous]	10.6844	0	Y	n8-26c31/32o
PSI02811.1 hypothetical protein C7K08_00980 [Synechococcus lacustris Tous]	9.5757	0	0	i
PSI02812.1 hypothetical protein C7K08_01055 [Synechococcus lacustris Tous]	4.2208	0	0	i
PSI02813.1 NAD(P)(+) transhydrogenase (Re/Si-specific) subunit alpha [Synechococcus lacustris Tous]	5.2608	0	0	i
PSI02814.1 peptide deformylase [Synechococcus lacustris Tous]	5.3596	0	0	i
PSI02815.1 hypothetical protein C7K08_01100 [Synechococcus lacustris Tous]	9.9042	0	Y	n10-21c33/34o
PSI02816.1 ABC transporter ATP-binding protein [Synechococcus lacustris Tous]	8.5175	6	0	i27-56o76-98i110-133o148-166i231-254o260-281i
PSI02817.1 YggT family protein [Synechococcus lacustris Tous]	9.2969	0	Y	n7-22c27/28o
PSI02818.1 photosystem reaction center subunit H [Synechococcus lacustris Tous]	4.3084	0	0	i
PSI02663.1 o-succinylbenzoate--CoA ligase [Synechococcus lacustris Tous]	8.0864	0	0	i
PSI02664.1 hypothetical protein C7K08_01195 [Synechococcus lacustris Tous]	4.4142	0	0	i
PSI02665.1 hypothetical protein C7K08_01200 [Synechococcus lacustris Tous]	9.3488	0	0	i
PSI02666.1 nucleotidyltransferase [Synechococcus lacustris Tous]	5.1049	0	0	i
PSI02667.1 hypothetical protein C7K08_01210 [Synechococcus lacustris Tous]	10.4556	0	0	i
PSI02668.1 HEPN domain-containing protein [Synechococcus lacustris Tous]	6.3476	0	0	i
PSI02669.1 DNA polymerase subunit beta [Synechococcus lacustris Tous]	4.3894	0	0	i
PSI02670.1 1,4-dihydroxy-2-naphthoyl-CoA hydrolase [Synechococcus lacustris Tous]	6.6536	0	0	i
PSI02671.1 hypothetical protein C7K08_01230 [Synechococcus lacustris Tous]	5.5929	4	0	i27-53o73-95i116-149o184-213i
PSI02672.1 DUF2752 domain-containing protein [Synechococcus lacustris Tous]	10.8618	3	0	i12-29o70-89i101-121o
PSI02673.1 NADH-quinone oxidoreductase subunit NuoD [Synechococcus lacustris Tous]	6.4119	0	0	i
PSI02674.1 16S rRNA (cytosine(1402)-N(4))-methyltransferase [Synechococcus lacustris Tous]	6.6827	0	0	i
PSI02675.1 IscS subfamily cysteine desulfurase [Synechococcus lacustris Tous]	6.9864	0	0	i
PSI02676.1 hypothetical protein C7K08_01255 [Synechococcus lacustris Tous]	9.3314	0	Y	n13-20c25/26o
PSI02677.1 DNA-binding response regulator [Synechococcus lacustris Tous]	4.8313	0	0	i
PSI02678.1 RNA pseudouridine synthase [Synechococcus lacustris Tous]	8.8319	0	0	i
PSI02679.1 2-oxoisovalerate dehydrogenase [Synechococcus lacustris Tous]	4.4555	0	0	i
PSI02680.1 magnesium protoporphyrin IX methyltransferase [Synechococcus lacustris Tous]	9.379	0	0	i
PSI02681.1 N-acetylglucosamine-6-phosphate deacetylase [Synechococcus lacustris Tous]	6.1425	0	0	i
PSI02682.1 5-(carboxyamino)imidazole ribonucleotide mutase [Synechococcus lacustris Tous]	6.5088	0	0	i
PSI02683.1 AI-2E family transporter [Synechococcus lacustris Tous]	9.1185	8	0	i7-27o33-51i63-84o157-183i204-227o233-262i290-310o316-338i
PSI02684.1 adenylyl-sulfate kinase [Synechococcus lacustris Tous]	5.0912	0	0	i
PSI02685.1 hypothetical protein C7K08_01300 [Synechococcus lacustris Tous]	10.114	0	0	i
PSI02686.1 translation initiation factor [Synechococcus lacustris Tous]	10.6206	0	0	i
PSI02687.1 hypothetical protein C7K08_01310 [Synechococcus lacustris Tous]	8.7895	0	0	i
PSI02688.1 tryptophan synthase subunit beta [Synechococcus lacustris Tous]	6.3935	0	0	i
PSI02689.1 HrcA family transcriptional regulator [Synechococcus lacustris Tous]	9.9342	0	0	i
PSI02690.1 sulfurtransferase [Synechococcus lacustris Tous]	4.6582	0	0	i
PSI02691.1 hypothetical protein C7K08_01330 [Synechococcus lacustris Tous]	6.8314	1	0	i15-37o
PSI02692.1 phosphohistidine phosphatase SixA [Synechococcus lacustris Tous]	8.2543	0	0	i
PSI02693.1 citrate synthase [Synechococcus lacustris Tous]	6.8025	0	0	i
PSI02694.1 NADH-quinone oxidoreductase subunit NuoH [Synechococcus lacustris Tous]	4.8585	8	0	o30-53i98-122o134-155i176-198o210-227i264-284o304-329i349-368o
PSI02695.1 NAD(P)H-quinone oxidoreductase subunit I [Synechococcus lacustris Tous]	7.2837	0	0	i
PSI02696.1 NADH-quinone oxidoreductase subunit J [Synechococcus lacustris Tous]	4.8609	5	0	o12-30i37-54o60-83i95-117o145-167i
PSI02697.1 NADH-quinone oxidoreductase subunit NuoK [Synechococcus lacustris Tous]	4.5382	3	0	o12-30i42-60o72-93i
PSI02698.1 NAD(+) kinase [Synechococcus lacustris Tous]	5.7274	0	0	i
PSI02699.1 adenylate cyclase [Synechococcus lacustris Tous]	4.7106	0	0	i
PSI02700.1 DegT/DnrJ/EryC1/StrS family aminotransferase [Synechococcus lacustris Tous]	4.7445	0	0	i
PSI02701.1 deoxyribodipyrimidine photolyase [Synechococcus lacustris Tous]	8.1566	0	0	i
PSI02702.1 carbonic anhydrase [Synechococcus lacustris Tous]	5.951	0	0	i
PSI02703.1 hypothetical protein C7K08_01400 [Synechococcus lacustris Tous]	8.3685	4	0	i12-28o34-53i194-212o218-237i
PSI02704.1 imidazoleglycerol-phosphate dehydratase HisB [Synechococcus lacustris Tous]	6.7943	0	0
PSI02705.1 Apocarotenoid-15,15'-oxygenase [Synechococcus lacustris Tous]	6.0894	0	0	i
PSI02706.1 non-canonical purine NTP pyrophosphatase, RdgB/HAM1 family [Synechococcus lacustris Tous]	4.1546	0	0	i
PSI02707.1 hypothetical protein C7K08_01420 [Synechococcus lacustris Tous]	5.6051	0	0	i
PSI02708.1 phosphoglucosamine mutase [Synechococcus lacustris Tous]	5.1545	0	0	i
PSI02709.1 hypothetical protein C7K08_01435 [Synechococcus lacustris Tous]	5.1276	0	0	i
PSI02710.1 orotate phosphoribosyltransferase [Synechococcus lacustris Tous]	6.63	0	0	i
PSI02711.1 oxidoreductase [Synechococcus lacustris Tous]	6.3422	0	0	i
PSI02712.1 phosphorylase kinase [Synechococcus lacustris Tous]	6.3838	0	0
PSI02713.1 glycosyl transferase [Synechococcus lacustris Tous]	11.0769	0	0	i
PSI02714.1 photosystem II reaction center protein K [Synechococcus lacustris Tous]	7.5439	1	Y	n4-15c20/21o30-51i
PSI02715.1 tRNA guanosine(34) transglycosylase Tgt [Synechococcus lacustris Tous]	7.0801	0	0	i
PSI02716.1 adenosylcobinamide-GDP ribazoletransferase [Synechococcus lacustris Tous]	8.3395	0	0
PSI02717.1 two-component sensor histidine kinase [Synechococcus lacustris Tous]	5.8722	0	0	i
PSI02718.1 DUF3155 domain-containing protein [Synechococcus lacustris Tous]	6.5247	0	0	i
PSI02719.1 esterase [Synechococcus lacustris Tous]	5.12	0	0	i
PSI02720.1 bifunctional phosphoribosylaminoimidazolecarboxamide formyltransferase/inosine monophosphate cyclohydrolase [Synechococcus lacustris Tous]	6.3458	0	0	i
PSI02721.1 DUF4079 domain-containing protein [Synechococcus lacustris Tous]	11.3095	4	0	o15-32i58-80o92-112i124-145o
PSI02722.1 transcriptional regulator [Synechococcus lacustris Tous]	9.1314	0	0	i
PSI02723.1 DNA/RNA nuclease SfsA [Synechococcus lacustris Tous]	7.019	0	0	i
PSI02724.1 murein biosynthesis integral membrane protein MurJ [Synechococcus lacustris Tous]	9.4209	13	Y	n10-21c33/34o49-73i85-108o128-151i158-179o191-213i258-280o286-306i327-347o353-375i396-412o432-451i472-492o498-522i
PSI02725.1 cytochrome-c oxidase [Synechococcus lacustris Tous]	5.885	0	0	i
PSI02726.1 DUF3181 domain-containing protein [Synechococcus lacustris Tous]	4.408	0	0	i
PSI02727.1 hypothetical protein C7K08_01380 [Synechococcus lacustris Tous]	6.6778	0	Y	n5-15c20/21o
PSI02728.1 enoyl-[acyl-carrier-protein] reductase FabI [Synechococcus lacustris Tous]	6.2788	0	0	i
PSI02729.1 nuclease [Synechococcus lacustris Tous]	10.3937	0	0	i
PSI02730.1 Occludin/ELL family protein [Synechococcus lacustris Tous]	4.753	0	Y	n7-18c26/27o
PSI02731.1 hemolysin [Synechococcus lacustris Tous]	4.7126	2	Y	n3-14c22/23o55-74i86-109o
PSI02732.1 hypothetical protein C7K08_01510 [Synechococcus lacustris Tous]	4.4868	0	0	i
PSI02733.1 4-hydroxy-3-methylbut-2-enyl diphosphate reductase [Synechococcus lacustris Tous]	5.5696	0	0	i
PSI02734.1 ammonia channel protein [Synechococcus lacustris Tous]	5.6143	11	0	o20-43i55-74o109-131i143-164o184-207i219-241o247-269i276-296o302-319i331-355o382-407i
PSI02735.1 hypothetical protein C7K08_01550 [Synechococcus lacustris Tous]	9.4961	2	0	o22-41i53-70o
PSI02736.1 serine hydroxymethyltransferase [Synechococcus lacustris Tous]	6.3429	0	0	i
PSI02737.1 undecaprenyl-phosphate alpha-N-acetylglucosaminyl 1-phosphate transferase [Synechococcus lacustris Tous]	9.2669	9	Y	n2-12c17/18o41-61i73-90o137-156i163-182o188-206i218-234o240-261i292-311o317-332i
PSI02738.1 competence/damage-inducible protein A, partial [Synechococcus lacustris Tous]	4.5324	0	0	i
PSI02556.1 phycocyanobilin:ferredoxin oxidoreductase [Synechococcus lacustris Tous]	6.088	0	0	i
PSI02557.1 insulinase family protein [Synechococcus lacustris Tous]	4.6091	0	0	i
PSI02558.1 insulinase family protein [Synechococcus lacustris Tous]	6.3998	0	0	i
PSI02559.1 signal peptidase II [Synechococcus lacustris Tous]	11.9062	4	0	i12-30o64-83i90-107o127-148i
PSI02560.1 peptidoglycan glycosyltransferase [Synechococcus lacustris Tous]	9.3938	1	0	i115-138o
PSI02561.1 GTP-binding protein [Synechococcus lacustris Tous]	9.9348	1	Y	n8-20c25/26o41-62i
PSI02562.1 aspartate aminotransferase family protein [Synechococcus lacustris Tous]	6.4329	0	0	i
PSI02563.1 tRNA-specific adenosine deaminase [Synechococcus lacustris Tous]	7.8507	0	0	i
PSI02564.1 alanine--glyoxylate aminotransferase [Synechococcus lacustris Tous]	6.5827	0	0	i
PSI02565.1 SAM-dependent methyltransferase [Synechococcus lacustris Tous]	6.0681	0	0	i
PSI02566.1 hypothetical protein C7K08_01655 [Synechococcus lacustris Tous]	5.9783	0	0	i
PSI02567.1 ATP-binding protein [Synechococcus lacustris Tous]	8.7973	0	0	i
PSI02568.1 hypothetical protein C7K08_01665 [Synechococcus lacustris Tous]	7.5775	0	0	i
PSI02569.1 tRNA 2-selenouridine(34) synthase MnmH [Synechococcus lacustris Tous]	8.9012	0	0	i
PSI02570.1 photosystem II reaction center protein Psb28 [Synechococcus lacustris Tous]	4.317	0	0	i
PSI02571.1 AI-2E family transporter [Synechococcus lacustris Tous]	10.631	8	0	i7-25o31-50i62-84o141-167i199-220o226-245i252-276o296-329i
PSI02572.1 protein translocase subunit SecF [Synechococcus lacustris Tous]	8.308	6	0	i21-43o143-162i169-191o203-223i253-270o276-301i
PSI02573.1 protein translocase subunit SecD [Synechococcus lacustris Tous]	8.0443	5	Y	n7-22c30/31o317-335i340-360o366-387i408-433o439-463i
PSI02574.1 alpha-ketoacid dehydrogenase subunit beta [Synechococcus lacustris Tous]	4.8761	0	0	i
PSI02575.1 DUF3082 domain-containing protein [Synechococcus lacustris Tous]	9.5163	2	0	o29-54i75-100o
PSI02576.1 pentapeptide repeat-containing protein [Synechococcus lacustris Tous]	4.861	0	Y	n4-15c27/28o
PSI02577.1 hypothetical protein C7K08_01730 [Synechococcus lacustris Tous]	5.8056	0	0	i
PSI02578.1 DNA primase [Synechococcus lacustris Tous]	6.7307	0	0	i
PSI02579.1 hypothetical protein C7K08_01740 [Synechococcus lacustris Tous]	11.319	0	Y	n29-39c44/45o
PSI02580.1 Holliday junction branch migration protein RuvA [Synechococcus lacustris Tous]	6.0207	0	0	i
PSI02581.1 DUF3464 domain-containing protein [Synechococcus lacustris Tous]	10.9549	2	0	o50-71i83-104o
PSI02582.1 DNA polymerase III subunit alpha [Synechococcus lacustris Tous]	5.6563	0	0	i
PSI02583.1 Asp-tRNA(Asn)/Glu-tRNA(Gln) amidotransferase GatCAB subunit A [Synechococcus lacustris Tous]	6.3171	0	0	i
PSI02584.1 hypothetical protein C7K08_01770 [Synechococcus lacustris Tous]	10.0098	0	0	i
PSI02585.1 anti-anti-sigma factor [Synechococcus lacustris Tous]	10.1779	0	0	i
PSI02586.1 carbamoyl phosphate synthase small subunit [Synechococcus lacustris Tous]	6.57	0	0	i
PSI02587.1 anthranilate phosphoribosyltransferase [Synechococcus lacustris Tous]	5.1452	0	0	i
PSI02588.1 DUF3288 domain-containing protein [Synechococcus lacustris Tous]	4.3217	0	0	i
PSI02589.1 hypothetical protein C7K08_01805 [Synechococcus lacustris Tous]	8.8874	6	0	i21-42o62-79i132-154o160-181i245-263o275-299i
PSI02590.1 peptide-methionine (S)-S-oxide reductase MsrA [Synechococcus lacustris Tous]	6.1416	0	0	i
PSI02591.1 hypothetical protein C7K08_01820 [Synechococcus lacustris Tous]	8.7042	0	Y	n14-25c32/33o
PSI02592.1 hypothetical protein C7K08_01825 [Synechococcus lacustris Tous]	11.3066	2	0	i21-45o65-83i
PSI02593.1 ferredoxin [Synechococcus lacustris Tous]	3.6268	0	0	i
PSI02594.1 hypothetical protein C7K08_01840 [Synechococcus lacustris Tous]	11.1301	0	0	i
PSI02595.1 DNA polymerase III subunit epsilon [Synechococcus lacustris Tous]	5.609	0	0	i
PSI02596.1 peroxiredoxin [Synechococcus lacustris Tous]	8.0621	0	0	i
PSI02597.1 alpha/beta hydrolase [Synechococcus lacustris Tous]	9.036	0	0
PSI02598.1 acetate--CoA ligase [Synechococcus lacustris Tous]	5.623	0	0	i
PSI02599.1 HAD family hydrolase [Synechococcus lacustris Tous]	6.6245	0	0	i
PSI02600.1 glucose-6-phosphate isomerase [Synechococcus lacustris Tous]	4.8995	0	0	i
PSI02601.1 helicase DnaB [Synechococcus lacustris Tous]	9.9033	0	Y	n11-23c28/29o
PSI02602.1 N-acetylmuramoyl-L-alanine amidase [Synechococcus lacustris Tous]	9.9358	1	0	i12-31o
PSI02603.1 signal protein PDZ [Synechococcus lacustris Tous]	5.8881	0	0
PSI02604.1 phosphoribosylglycinamide formyltransferase [Synechococcus lacustris Tous]	7.1275	0	0	i
PSI02605.1 N-acetyl-gamma-glutamyl-phosphate reductase [Synechococcus lacustris Tous]	6.3973	0	0	i
PSI02606.1 peptidyl-prolyl cis-trans isomerase [Synechococcus lacustris Tous]	7.1258	0	0	i
PSI02607.1 N-acetylmuramic acid 6-phosphate etherase [Synechococcus lacustris Tous]	5.0789	0	0
PSI02608.1 DUF3110 domain-containing protein [Synechococcus lacustris Tous]	4.1069	0	0	i
PSI02609.1 molecular chaperone DnaJ [Synechococcus lacustris Tous]	4.4153	0	0	i
PSI02610.1 molecular chaperone DnaK [Synechococcus lacustris Tous]	4.739	0	0	i
PSI02611.1 phosphate ABC transporter substrate-binding protein PstS [Synechococcus lacustris Tous]	9.9645	0	Y	n7-22c26/27o
PSI02612.1 phosphate ABC transporter permease subunit PstC [Synechococcus lacustris Tous]	8.9962	6	0	i29-50o81-107i119-143o173-196i217-238o287-310i
PSI02613.1 phosphate ABC transporter permease PtsA [Synechococcus lacustris Tous]	10.6006	7	0	i26-52o80-106i118-141o153-171i203-224o244-263i270-291o
PSI02614.1 phosphate ABC transporter ATP-binding protein [Synechococcus lacustris Tous]	5.0354	0	0	i
PSI02615.1 ferredoxin [Synechococcus lacustris Tous]	7.4098	0	0	i
PSI02616.1 inositol monophosphatase [Synechococcus lacustris Tous]	4.6227	0	0	i
PSI02617.1 ATP phosphoribosyltransferase regulatory subunit [Synechococcus lacustris Tous]	6.0038	0	0	i
PSI02618.1 ferredoxin [Synechococcus lacustris Tous]	4.1512	0	0	i
PSI02619.1 50S ribosomal protein L28 [Synechococcus lacustris Tous]	12.4349	0	0	i
PSI02620.1 DUF2499 domain-containing protein [Synechococcus lacustris Tous]	7.1098	3	0	o6-28i40-61o67-93i
PSI02621.1 DUF3593 domain-containing protein [Synechococcus lacustris Tous]	9.1003	3	0	o6-23i32-55o67-87i
PSI02622.1 photosystem I reaction center subunit PsaK [Synechococcus lacustris Tous]	9.3721	2	0	o25-44i65-86o
PSI02623.1 NAD(P)/FAD-dependent oxidoreductase [Synechococcus lacustris Tous]	10.3167	0	0	i
PSI02624.1 1-deoxy-D-xylulose-5-phosphate synthase [Synechococcus lacustris Tous]	6.5724	0	0	i
PSI02625.1 threonine ammonia-lyase, biosynthetic [Synechococcus lacustris Tous]	6.6026	0	0	i
PSI02626.1 SMC-Scp complex subunit ScpB [Synechococcus lacustris Tous]	6.0126	0	0	i
PSI02627.1 YggT family protein [Synechococcus lacustris Tous]	4.0203	2	Y	n4-11c15/16o39-58i70-91o
PSI02628.1 hypothetical protein C7K08_02050 [Synechococcus lacustris Tous]	4.8609	0	0	i
PSI02629.1 pyruvate kinase [Synechococcus lacustris Tous]	6.3126	0	0	i
PSI02630.1 ABC transporter permease [Synechococcus lacustris Tous]	10.9519	3	0	o285-310i330-363o369-392i
PSI02631.1 cell division protein FtsH [Synechococcus lacustris Tous]	5.4812	1	Y	n7-22c27/28o125-146i
PSI02632.1 hypothetical protein C7K08_02075 [Synechococcus lacustris Tous]	5.5836	0	0	i
PSI02633.1 photosystem II biogenesis protein Psp29 [Synechococcus lacustris Tous]	5.3877	0	0	i
PSI02634.1 hypothetical protein C7K08_02090 [Synechococcus lacustris Tous]	10.9445	0	Y	n5-16c21/22o
PSI02635.1 hypothetical protein C7K08_02095 [Synechococcus lacustris Tous]	11.0559	1	0	o12-37i
PSI02636.1 Clp protease ClpS [Synechococcus lacustris Tous]	4.1422	0	0	i
PSI02637.1 hypothetical protein C7K08_02110 [Synechococcus lacustris Tous]	10.563	0	0	i
PSI02638.1 5-(carboxyamino)imidazole ribonucleotide synthase [Synechococcus lacustris Tous]	6.4465	0	0	i
PSI02639.1 3-dehydroquinate synthase [Synechococcus lacustris Tous]	5.0058	0	0	i
PSI02640.1 SAM-dependent methyltransferase [Synechococcus lacustris Tous]	4.7157	0	0	i
PSI02641.1 methanol dehydrogenase [Synechococcus lacustris Tous]	4.4663	3	Y	n2-9c16/17o163-182i194-215o221-243i
PSI02642.1 lipid ABC transporter permease [Synechococcus lacustris Tous]	10.4918	0	0	i
PSI02643.1 DUF3148 domain-containing protein [Synechococcus lacustris Tous]	10.4825	0	0	i
PSI02644.1 BioY family protein [Synechococcus lacustris Tous]	8.6097	6	0	i7-30o36-56i63-81o93-111i123-143o163-183i
PSI02645.1 allophycocyanin subunit beta [Synechococcus lacustris Tous]	4.9752	0	0	i
PSI02646.1 AI-2E family transporter [Synechococcus lacustris Tous]	9.7321	0	0
PSI02647.1 4-(cytidine 5'-diphospho)-2-C-methyl-D-erythritol kinase [Synechococcus lacustris Tous]	5.6557	0	0	i
PSI02648.1 hypothetical protein C7K08_01720 [Synechococcus lacustris Tous]	11.7764	0	0	i
PSI02649.1 30S ribosomal protein S15 [Synechococcus lacustris Tous]	10.6615	0	0	i
PSI02650.1 23S rRNA (guanosine(2251)-2'-O)-methyltransferase RlmB [Synechococcus lacustris Tous]	10.5821	0	0	i
PSI02651.1 ribonuclease III [Synechococcus lacustris Tous]	7.0572	0	0	i
PSI02652.1 hypothetical protein C7K08_01810 [Synechococcus lacustris Tous]	7.5181	2	0	o18-39i46-67o
PSI02653.1 MFS transporter [Synechococcus lacustris Tous]	9.3182	12	0	i12-31o43-63i70-89o95-117i129-152o164-182i255-274o294-312i319-338o344-363i384-404o416-434i
PSI02654.1 S-methyl-5'-thioadenosine phosphorylase [Synechococcus lacustris Tous]	6.5678	0	0	i
PSI02655.1 ABC transporter substrate-binding protein [Synechococcus lacustris Tous]	10.0299	0	Y	n11-22c27/28o
PSI02656.1 molecular chaperone HtpG [Synechococcus lacustris Tous]	4.7748	0	0	i
PSI02657.1 polysaccharide pyruvyl transferase CsaB [Synechococcus lacustris Tous]	9.3355	0	0	i
PSI02658.1 hypothetical protein C7K08_02045 [Synechococcus lacustris Tous]	4.8843	0	Y	n4-15c21/22o
PSI02659.1 NUDIX hydrolase [Synechococcus lacustris Tous]	4.4606	0	0	i
PSI02660.1 ATP-dependent Clp endopeptidase, proteolytic subunit ClpP [Synechococcus lacustris Tous]	5.3089	1	0	o86-107i
PSI02661.1 cytochrome b6-f complex subunit PetN [Synechococcus lacustris Tous]	6.3387	0	Y	n3-14c19/20o
PSI02662.1 lactose ABC transporter permease [Synechococcus lacustris Tous]	8.3488	5	0	o43-64i76-97o126-149i180-200o232-252i
PSI02467.1 phosphoketolase, partial [Synechococcus lacustris Tous]	6.5944	0	0	i
PSI02468.1 acetate kinase [Synechococcus lacustris Tous]	6.7449	0	0	i
PSI02469.1 GMC oxidoreductase [Synechococcus lacustris Tous]	6.9998	0	0	i
PSI02470.1 photosystem II protein PsbQ [Synechococcus lacustris Tous]	9.1175	0	Y	n8-21c26/27o
PSI02471.1 FAD-dependent oxidoreductase [Synechococcus lacustris Tous]	6.7872	0	Y	n10-18c23/24o
PSI02472.1 hypothetical protein C7K08_02180 [Synechococcus lacustris Tous]	6.619	4	0	o6-27i34-53o73-93i105-126o
PSI02473.1 DUF561 domain-containing protein [Synechococcus lacustris Tous]	4.9886	0	0	i
PSI02474.1 ribonuclease J [Synechococcus lacustris Tous]	7.9724	0	0	i
PSI02475.1 4-hydroxy-tetrahydrodipicolinate synthase [Synechococcus lacustris Tous]	5.2932	0	0	i
PSI02476.1 aspartate-semialdehyde dehydrogenase [Synechococcus lacustris Tous]	5.047	0	0	i
PSI02477.1 ATP-dependent Clp protease ATP-binding subunit ClpX [Synechococcus lacustris Tous]	5.1966	0	0	i
PSI02478.1 NC domain protein [Synechococcus lacustris Tous]	7.0163	0	0	i
PSI02479.1 DNA polymerase III subunit gamma/tau [Synechococcus lacustris Tous]	5.0825	0	0	i
PSI02480.1 hypothetical protein C7K08_02235 [Synechococcus lacustris Tous]	9.7782	9	0	i17-34o40-59i71-91o125-144i165-186o192-214i226-247o262-282i289-311o
PSI02481.1 hypothetical protein C7K08_02240 [Synechococcus lacustris Tous]	10.7947	0	Y	n6-24c29/30o
PSI02482.1 hypothetical protein C7K08_02245 [Synechococcus lacustris Tous]	9.8035	6	0	i12-36o80-99i106-128o140-158i170-192o212-228i
PSI02483.1 glycosyl transferase family 2 [Synechococcus lacustris Tous]	8.3666	5	0	i19-36o42-61i332-355o361-377i398-417o
PSI02484.1 50S ribosomal protein L35 [Synechococcus lacustris Tous]	12.0555	0	0	i
PSI02485.1 50S ribosomal protein L20 [Synechococcus lacustris Tous]	12.7021	0	0	i
PSI02486.1 hypothetical protein C7K08_02270 [Synechococcus lacustris Tous]	9.7685	1	0	o6-25i
PSI02487.1 hypothetical protein C7K08_02275 [Synechococcus lacustris Tous]	4.6955	0	0	i
PSI02488.1 NAD-dependent dehydratase [Synechococcus lacustris Tous]	6.1478	0	0	i
PSI02489.1 glycosyl transferase [Synechococcus lacustris Tous]	6.5151	0	0	i
PSI02490.1 penicillin-binding protein 2 [Synechococcus lacustris Tous]	9.8759	0	Y	n20-30c34/35o
PSI02491.1 hypothetical protein C7K08_02300 [Synechococcus lacustris Tous]	6.7434	0	0	i
PSI02492.1 GMP synthase (glutamine-hydrolyzing) [Synechococcus lacustris Tous]	5.3482	0	0	i
PSI02493.1 cobalt-precorrin-5B (C(1))-methyltransferase [Synechococcus lacustris Tous]	5.9315	0	0	i
PSI02494.1 aminotransferase [Synechococcus lacustris Tous]	7.2125	0	0	i
PSI02495.1 hypothetical protein C7K08_02325 [Synechococcus lacustris Tous]	6.645	0	Y	n3-14c19/20o
PSI02496.1 hypothetical protein C7K08_02335 [Synechococcus lacustris Tous]	10.6909	0	0	i
PSI02497.1 hypothetical protein C7K08_02340 [Synechococcus lacustris Tous]	4.6832	0	0	i
PSI02498.1 nucleotidyltransferase [Synechococcus lacustris Tous]	10.6459	0	0	i
PSI02499.1 peptidase S24 [Synechococcus lacustris Tous]	6.078	0	0	i
PSI02500.1 penicillin amidase [Synechococcus lacustris Tous]	9.0423	0	Y	n11-21c29/30o
PSI02501.1 hypothetical protein C7K08_02365 [Synechococcus lacustris Tous]	8.2205	0	Y	n9-17c22/23o
PSI02502.1 HNH endonuclease [Synechococcus lacustris Tous]	8.2989	0	0	i
PSI02503.1 NAD(P)-dependent oxidoreductase [Synechococcus lacustris Tous]	6.8579	0	0	i
PSI02504.1 hypothetical protein C7K08_02385 [Synechococcus lacustris Tous]	5.0799	0	0	i
PSI02505.1 4-hydroxythreonine-4-phosphate dehydrogenase PdxA [Synechococcus lacustris Tous]	6.3091	0	0	i
PSI02506.1 acetyl-CoA carboxylase biotin carboxyl carrier protein [Synechococcus lacustris Tous]	4.0958	0	0	i
PSI02507.1 peptidylprolyl isomerase [Synechococcus lacustris Tous]	4.2911	0	Y	n2-13c21/22o
PSI02508.1 thiamine-phosphate kinase [Synechococcus lacustris Tous]	5.114	0	0	i
PSI02509.1 type I glyceraldehyde-3-phosphate dehydrogenase [Synechococcus lacustris Tous]	6.5179	0	0	i
PSI02510.1 UDP-N-acetylmuramate--L-alanine ligase [Synechococcus lacustris Tous]	6.3916	1	0	o12-31i
PSI02511.1 UDP-N-acetylenolpyruvoylglucosamine reductase [Synechococcus lacustris Tous]	7.3021	0	0	i
PSI02512.1 sulfurtransferase TusA family protein [Synechococcus lacustris Tous]	4.9233	0	0	i
PSI02513.1 molecular chaperone DnaJ [Synechococcus lacustris Tous]	7.9865	0	0	i
PSI02514.1 twitching motility protein PilT [Synechococcus lacustris Tous]	6.3995	0	0	i
PSI02515.1 pilus assembly protein PilC [Synechococcus lacustris Tous]	10.2952	3	0	i176-198o218-245i384-407o
PSI02516.1 hypothetical protein C7K08_02470 [Synechococcus lacustris Tous]	10.0294	11	0	i12-30o36-57i78-100o142-164i171-192o204-223i235-254o266-288i295-318o324-341i353-371o
PSI02517.1 aminoacetone oxidase family FAD-binding enzyme [Synechococcus lacustris Tous]	10.0425	0	Y	n4-15c20/21o
PSI02518.1 large conductance mechanosensitive channel protein MscL [Synechococcus lacustris Tous]	10.7605	2	0	i27-53o73-94i
PSI02519.1 RNA-binding protein [Synechococcus lacustris Tous]	4.5378	0	0	i
PSI02520.1 argininosuccinate lyase [Synechococcus lacustris Tous]	5.7328	0	0	i
PSI02521.1 serine/threonine protein phosphatase [Synechococcus lacustris Tous]	5.9307	0	0	i
PSI02522.1 signal recognition particle-docking protein FtsY [Synechococcus lacustris Tous]	4.49	0	0	i
PSI02523.1 hypothetical protein C7K08_02520 [Synechococcus lacustris Tous]	10.0196	2	0	i24-52o72-93i
PSI02524.1 hypothetical protein C7K08_02525 [Synechococcus lacustris Tous]	10.1781	4	0	o12-37i49-70o82-103i194-215o
PSI02525.1 tRNA epoxyqueuosine(34) reductase QueG [Synechococcus lacustris Tous]	8.0552	0	0	i
PSI02526.1 hypothetical protein C7K08_02535 [Synechococcus lacustris Tous]	9.5362	0	Y	n5-16c22/23o
PSI02527.1 topoisomerase IV [Synechococcus lacustris Tous]	6.3335	0	0	i
PSI02528.1 hypothetical protein C7K08_02545 [Synechococcus lacustris Tous]	8.2344	0	Y	n2-10c28/29o
PSI02529.1 phosphoribosylformylglycinamidine synthase subunit PurL [Synechococcus lacustris Tous]	4.5364	0	0	i
PSI02530.1 RNA methyltransferase [Synechococcus lacustris Tous]	6.5306	0	0	i
PSI02531.1 DNA polymerase III subunit beta [Synechococcus lacustris Tous]	4.5007	0	0	i
PSI02532.1 hypothetical protein C7K08_02570 [Synechococcus lacustris Tous]	10.682	0	0	i
PSI02533.1 threonine synthase [Synechococcus lacustris Tous]	8.3543	0	0	i
PSI02534.1 alpha/beta hydrolase [Synechococcus lacustris Tous]	10.4091	0	Y	n2-10c15/16o
PSI02535.1 hypothetical protein C7K08_02585 [Synechococcus lacustris Tous]	8.0741	1	0	i58-77o
PSI02536.1 DNA repair protein RecN [Synechococcus lacustris Tous]	4.9122	0	0	i
PSI02537.1 excinuclease ABC subunit A [Synechococcus lacustris Tous]	6.6202	0	0	i
PSI02538.1 hypothetical protein C7K08_02600 [Synechococcus lacustris Tous]	8.8028	0	Y	n3-14c18/19o
PSI02539.1 excinuclease ABC subunit B [Synechococcus lacustris Tous]	5.3968	0	0	i
PSI02540.1 tRNA lysidine(34) synthetase TilS [Synechococcus lacustris Tous]	7.441	0	0	i
PSI02541.1 trigger factor [Synechococcus lacustris Tous]	4.6918	0	0	i
PSI02542.1 ATP-dependent Clp endopeptidase, proteolytic subunit ClpP [Synechococcus lacustris Tous]	4.7635	0	0	i
PSI02543.1 amidase [Synechococcus lacustris Tous]	10.2835	0	0	i
PSI02544.1 thiazole synthase [Synechococcus lacustris Tous]	5.2858	0	0	i
PSI02545.1 hypothetical protein C7K08_02305 [Synechococcus lacustris Tous]	10.4982	1	0	o167-186i
PSI02546.1 helicase [Synechococcus lacustris Tous]	11.4238	0	0	i
PSI02547.1 elongation factor P [Synechococcus lacustris Tous]	5.114	0	0	i
PSI02548.1 YbaB/EbfC family nucleoid-associated protein [Synechococcus lacustris Tous]	4.1016	0	0	i
PSI02549.1 ribosome small subunit-dependent GTPase A [Synechococcus lacustris Tous]	8.0078	0	0	i
PSI02550.1 nucleotide exchange factor GrpE [Synechococcus lacustris Tous]	4.2444	0	0	i
PSI02551.1 type II/IV secretion system protein [Synechococcus lacustris Tous]	7.1073	0	0	i
PSI02552.1 peptide-methionine (R)-S-oxide reductase [Synechococcus lacustris Tous]	9.9106	0	Y	n9-20c32/33o
PSI02553.1 tRNA dihydrouridine(20/20a) synthase DusA [Synechococcus lacustris Tous]	7.6656	0	0	i
PSI02554.1 transcription antitermination factor NusB [Synechococcus lacustris Tous]	4.9613	0	0	i
PSI02555.1 amidophosphoribosyltransferase [Synechococcus lacustris Tous]	5.4859	0	0	i
PSI02402.1 branched-chain alpha-keto acid dehydrogenase subunit E2, partial [Synechococcus lacustris Tous]	4.3624	0	0	i
PSI02403.1 hypothetical protein C7K08_02610 [Synechococcus lacustris Tous]	4.2436	0	0	i
PSI02404.1 long-chain fatty acid--CoA ligase [Synechococcus lacustris Tous]	7.8924	1	0	o362-383i
PSI02405.1 ribosome-associated translation inhibitor RaiA [Synechococcus lacustris Tous]	9.3	0	0	i
PSI02406.1 deoxyribose-phosphate aldolase [Synechococcus lacustris Tous]	4.9246	0	0	i
PSI02407.1 DNA repair protein RecO [Synechococcus lacustris Tous]	7.3672	0	0	i
PSI02408.1 MFS transporter [Synechococcus lacustris Tous]	8.9379	12	0	i42-60o99-126i133-154o166-186i198-221o241-260i294-315o327-345i357-373o379-398i419-438o444-461i
PSI02409.1 glycosyltransferase [Synechococcus lacustris Tous]	6.3749	0	0	i
PSI02410.1 hypothetical protein C7K08_02650 [Synechococcus lacustris Tous]	7.4864	4	Y	n2-11c15/16o213-230i242-259o274-294i315-336o
PSI02411.1 hypothetical protein C7K08_02655 [Synechococcus lacustris Tous]	9.4735	11	0	i16-36o42-66i78-96o123-154i180-198o210-236i248-267o287-314i326-347o367-388i400-420o
PSI02412.1 orotidine-5'-phosphate decarboxylase [Synechococcus lacustris Tous]	6.4962	0	0	i
PSI02413.1 tyrosine--tRNA ligase [Synechococcus lacustris Tous]	6.1904	0	0	i
PSI02414.1 hypothetical protein C7K08_02675 [Synechococcus lacustris Tous]	10.1135	0	0	i
PSI02415.1 leucyl aminopeptidase [Synechococcus lacustris Tous]	4.6637	0	0	i
PSI02416.1 hypothetical protein C7K08_02695 [Synechococcus lacustris Tous]	5.6336	0	0	i
PSI02417.1 peptide-methionine (S)-S-oxide reductase [Synechococcus lacustris Tous]	9.303	0	Y	n13-24c31/32o
PSI02418.1 lipid-A-disaccharide synthase [Synechococcus lacustris Tous]	9.9565	0	0	i
PSI02419.1 acyl-[acyl-carrier-protein]--UDP-N-acetylglucosamine O-acyltransferase [Synechococcus lacustris Tous]	8.0321	0	0	i
PSI02420.1 3-hydroxyacyl-[acyl-carrier-protein] dehydratase FabZ [Synechococcus lacustris Tous]	7.5821	0	0	i
PSI02421.1 UDP-3-O-acyl-N-acetylglucosamine deacetylase [Synechococcus lacustris Tous]	5.0975	0	0	i
PSI02422.1 hypothetical protein C7K08_02725 [Synechococcus lacustris Tous]	8.7766	0	0
PSI02423.1 phosphoribosylaminoimidazolesuccinocarboxamide synthase [Synechococcus lacustris Tous]	6.7809	0	0	i
PSI02424.1 hypothetical protein C7K08_02735 [Synechococcus lacustris Tous]	9.3814	0	0	i
PSI02425.1 PAS domain-containing sensor histidine kinase [Synechococcus lacustris Tous]	4.6253	2	0	o26-46i193-214o
PSI02426.1 circadian clock protein KaiB [Synechococcus lacustris Tous]	4.719	0	0	i
PSI02427.1 circadian clock protein KaiA [Synechococcus lacustris Tous]	4.839	0	0	i
PSI02428.1 50S ribosomal protein L21 [Synechococcus lacustris Tous]	10.6525	0	0	i
PSI02429.1 50S ribosomal protein L27 [Synechococcus lacustris Tous]	11.9608	0	0	i
PSI02430.1 hypothetical protein C7K08_02775 [Synechococcus lacustris Tous]	10.2248	3	Y	n11-22c30/31o67-86i95-111o117-138i
PSI02431.1 tRNA pseudouridine(55) synthase TruB [Synechococcus lacustris Tous]	8.2267	0	0	i
PSI02432.1 glucosamine-6-phosphate deaminase [Synechococcus lacustris Tous]	5.304	0	0	i
PSI02433.1 SpoIID/LytB domain-containing protein [Synechococcus lacustris Tous]	9.3114	0	Y	n7-17c21/22o
PSI02434.1 ribonuclease Z [Synechococcus lacustris Tous]	7.6303	0	0	i
PSI02435.1 cytochrome c-550 [Synechococcus lacustris Tous]	5.7193	0	Y	n11-24c30/31o
PSI02436.1 hypothetical protein C7K08_02810 [Synechococcus lacustris Tous]	9.076	0	0	i
PSI02437.1 ferredoxin [Synechococcus lacustris Tous]	3.7009	0	0	i
PSI02438.1 50S ribosomal protein L11 methyltransferase [Synechococcus lacustris Tous]	4.5657	0	0	i
PSI02439.1 phosphoglycerate dehydrogenase [Synechococcus lacustris Tous]	6.1693	0	0	i
PSI02440.1 hypothetical protein C7K08_02830 [Synechococcus lacustris Tous]	9.27	2	0	i68-93o99-120i
PSI02441.1 photosystem II S4 domain protein [Synechococcus lacustris Tous]	8.5105	0	0	i
PSI02442.1 UDP-N-acetylmuramoyl-L-alanine--D-glutamate ligase [Synechococcus lacustris Tous]	7.0464	0	0	i
PSI02443.1 hypothetical protein C7K08_02855 [Synechococcus lacustris Tous]	9.3122	6	0	i21-38o58-87i108-132o144-170i191-210o216-235i
PSI02444.1 DUF1818 domain-containing protein [Synechococcus lacustris Tous]	4.2349	0	0	i
PSI02445.1 DNA-directed RNA polymerase subunit omega [Synechococcus lacustris Tous]	5.8622	0	0	i
PSI02446.1 hypothetical protein C7K08_02870 [Synechococcus lacustris Tous]	4.7818	0	0	i
PSI02447.1 molecular chaperone DnaK [Synechococcus lacustris Tous]	5.5546	0	0	i
PSI02448.1 hypothetical protein C7K08_02880 [Synechococcus lacustris Tous]	11.2915	1	0	o12-30i
PSI02449.1 bifunctional pyr operon transcriptional regulator/uracil phosphoribosyltransferase PyrR [Synechococcus lacustris Tous]	6.7897	0	0	i
PSI02450.1 amino acid permease [Synechococcus lacustris Tous]	9.9034	11	0	o55-84i125-144o150-167i179-200o230-250i271-298o318-338i365-387o393-415i427-446o452-470i
PSI02451.1 hypothetical protein C7K08_02910 [Synechococcus lacustris Tous]	10.2359	2	0	i12-31o37-56i
PSI02452.1 hypothetical protein C7K08_02915 [Synechococcus lacustris Tous]	8.6376	0	0	i
PSI02453.1 hypothetical protein C7K08_02920 [Synechococcus lacustris Tous]	5.3298	0	0	i
PSI02454.1 hypothetical protein C7K08_02925 [Synechococcus lacustris Tous]	6.5183	0	0	i
PSI02455.1 hypothetical protein C7K08_02930, partial [Synechococcus lacustris Tous]	3.9507	0	0	i
PSI02456.1 lipoyl(octanoyl) transferase [Synechococcus lacustris Tous]	7.1509	0	Y	n4-14c22/23o
PSI02457.1 DUF1825 domain-containing protein [Synechococcus lacustris Tous]	4.4574	0	0	i
PSI02458.1 hypothetical protein C7K08_02680 [Synechococcus lacustris Tous]	8.2842	0	0	i
PSI02459.1 hypothetical protein C7K08_02690 [Synechococcus lacustris Tous]	11.5389	2	0	i21-42o54-78i
PSI02460.1 phosphoribosylamine--glycine ligase [Synechococcus lacustris Tous]	4.6261	0	0
PSI02461.1 circadian clock protein KaiC [Synechococcus lacustris Tous]	6.1167	0	0	i
PSI02462.1 SAM-dependent methyltransferase [Synechococcus lacustris Tous]	5.1185	0	0	i
PSI02463.1 EVE domain-containing protein [Synechococcus lacustris Tous]	5.7976	0	0	i
PSI02464.1 ferredoxin--nitrite reductase [Synechococcus lacustris Tous]	7.7982	0	0	i
PSI02465.1 2,3-bisphosphoglycerate-independent phosphoglycerate mutase [Synechococcus lacustris Tous]	6.1638	0	0	i
PSI02466.1 preprotein translocase subunit SecG [Synechococcus lacustris Tous]	9.6921	2	0	o6-23i55-75o
PSI02330.1 amidase [Synechococcus lacustris Tous]	6.9286	0	0	i
PSI02331.1 hypothetical protein C7K08_02940 [Synechococcus lacustris Tous]	4.318	0	0	i
PSI02332.1 hypothetical protein C7K08_02945 [Synechococcus lacustris Tous]	4.3025	0	0	i
PSI02333.1 hypothetical protein C7K08_02950 [Synechococcus lacustris Tous]	5.2078	0	0	i
PSI02334.1 beta-carotene ketolase [Synechococcus lacustris Tous]	8.6047	3	Y	n4-16c20/21o30-49i122-142o148-171i
PSI02335.1 Red carotenoid-binding protein [Synechococcus lacustris Tous]	4.4825	0	0	i
PSI02336.1 methyltransferase type 11 [Synechococcus lacustris Tous]	4.916	0	0	i
PSI02337.1 hypothetical protein C7K08_02970 [Synechococcus lacustris Tous]	10.4181	0	0
PSI02338.1 hypothetical protein C7K08_02980 [Synechococcus lacustris Tous]	9.2819	2	0	i87-106o112-130i
PSI02339.1 Nif11-like leader peptide family natural product precursor [Synechococcus lacustris Tous]	5.0035	0	0
PSI02340.1 DUF1499 domain-containing protein [Synechococcus lacustris Tous]	4.8213	0	Y	n4-16c21/22o
PSI02341.1 pyridoxamine 5'-phosphate oxidase [Synechococcus lacustris Tous]	10.2727	0	0	i
PSI02342.1 hypothetical protein C7K08_03000 [Synechococcus lacustris Tous]	7.5265	0	0	i
PSI02343.1 DoxX family protein [Synechococcus lacustris Tous]	5.0231	5	0	i5-23o53-72i84-104o110-135i147-171o
PSI02344.1 catalase/peroxidase HPI [Synechococcus lacustris Tous]	5.1367	0	0
PSI02345.1 membrane protease subunit, stomatin/prohibitin [Synechococcus lacustris Tous]	5.1312	1	0	o20-42i
PSI02346.1 ribokinase [Synechococcus lacustris Tous]	5.1832	0	0	i
PSI02347.1 DUF296 domain-containing protein [Synechococcus lacustris Tous]	5.185	0	0	i
PSI02348.1 rhomboid family intramembrane serine protease [Synechococcus lacustris Tous]	9.1796	5	Y	n10-22c27/28o51-76i83-101o107-125i132-154o160-178i
PSI02349.1 peroxiredoxin [Synechococcus lacustris Tous]	9.4875	0	Y	n6-17c29/30o
PSI02350.1 GNAT family N-acetyltransferase [Synechococcus lacustris Tous]	8.8481	0	0	i
PSI02351.1 AbrB family transcriptional regulator [Synechococcus lacustris Tous]	6.7418	0	0	i
PSI02352.1 histidine kinase [Synechococcus lacustris Tous]	10.2706	0	Y	n10-21c28/29o
PSI02353.1 hypothetical protein C7K08_03055 [Synechococcus lacustris Tous]	10.189	0	Y	n11-22c30/31o
PSI02354.1 hypothetical protein C7K08_03060 [Synechococcus lacustris Tous]	6.4071	1	Y	n10-21c26/27o36-54i
PSI02355.1 nuclease [Synechococcus lacustris Tous]	10.0727	0	Y	n8-19c27/28o
PSI02356.1 acetolactate synthase, large subunit, biosynthetic type [Synechococcus lacustris Tous]	6.3112	0	0	i
PSI02357.1 integrase [Synechococcus lacustris Tous]	10.0617	0	0	i
PSI02358.1 SAM-dependent methyltransferase [Synechococcus lacustris Tous]	6.107	0	0	i
PSI02359.1 UMP kinase [Synechococcus lacustris Tous]	5.9934	0	0	i
PSI02360.1 ribosome recycling factor [Synechococcus lacustris Tous]	5.4957	0	0	i
PSI02361.1 dehydrogenase [Synechococcus lacustris Tous]	8.6585	0	Y	n8-16c21/22o
PSI02362.1 hypothetical protein C7K08_03120 [Synechococcus lacustris Tous]	5.4549	0	0
PSI02363.1 transaldolase [Synechococcus lacustris Tous]	4.4651	0	0	i
PSI02364.1 hypothetical protein C7K08_03135 [Synechococcus lacustris Tous]	11.4157	0	0	i
PSI02365.1 CPBP family intramembrane metalloprotease domain-containing protein [Synechococcus lacustris Tous]	9.2077	7	Y	n6-21c26/27o174-197i217-240o260-281i302-320o340-360i372-393o413-437i
PSI02366.1 dihydroorotase [Synechococcus lacustris Tous]	5.0871	0	0	i
PSI02367.1 signal peptidase I [Synechococcus lacustris Tous]	9.7386	1	0	o26-45i
PSI02368.1 (2Fe-2S)-binding protein [Synechococcus lacustris Tous]	7.808	0	0	i
PSI02369.1 class I SAM-dependent methyltransferase [Synechococcus lacustris Tous]	4.3343	0	0	i
PSI02370.1 resolvase [Synechococcus lacustris Tous]	7.5227	0	0	i
PSI02371.1 proline--tRNA ligase [Synechococcus lacustris Tous]	4.9658	0	Y	n6-11c18/19o
PSI02372.1 hypothetical protein C7K08_03195 [Synechococcus lacustris Tous]	9.6497	0	Y	n4-16c20/21o
PSI02373.1 adenylosuccinate synthase [Synechococcus lacustris Tous]	5.6152	0	0	i
PSI02374.1 adenosine kinase [Synechococcus lacustris Tous]	4.2692	0	0	i
PSI02375.1 hypothetical protein C7K08_03215 [Synechococcus lacustris Tous]	3.7366	0	0	i
PSI02376.1 precorrin-6A reductase [Synechococcus lacustris Tous]	10.3257	0	0	i
PSI02377.1 hypothetical protein C7K08_03230 [Synechococcus lacustris Tous]	4.009	0	0	i
PSI02378.1 acetylglutamate kinase [Synechococcus lacustris Tous]	6.3083	0	0	i
PSI02379.1 hypothetical protein C7K08_03245 [Synechococcus lacustris Tous]	7.4282	2	0	i134-154o294-316i
PSI02380.1 primosomal protein N' [Synechococcus lacustris Tous]	8.6935	0	0	i
PSI02381.1 DUF1824 domain-containing protein [Synechococcus lacustris Tous]	4.4407	0	0	i
PSI02382.1 hydroxymethylbilane synthase [Synechococcus lacustris Tous]	6.1806	0	0	i
PSI02383.1 chloride channel protein [Synechococcus lacustris Tous]	4.8506	11	0	o17-38i45-64o116-138i165-182o211-236i248-267o287-309i321-343o355-374i386-406o426-449i
PSI02384.1 hypothetical protein C7K08_03275 [Synechococcus lacustris Tous]	9.901	4	0	i20-42o54-74i86-112o124-145i
PSI02385.1 DUF2252 domain-containing protein [Synechococcus lacustris Tous]	6.7825	0	0	i
PSI02386.1 SAM-dependent methyltransferase [Synechococcus lacustris Tous]	4.8147	0	0	i
PSI02387.1 hypothetical protein C7K08_03290 [Synechococcus lacustris Tous]	5.0591	0	Y	n4-15c20/21o
PSI02388.1 hypothetical protein C7K08_03295, partial [Synechococcus lacustris Tous]	4.9508	0	0	i
PSI02389.1 SAM-dependent methyltransferase [Synechococcus lacustris Tous]	8.4747	0	0	i
PSI02390.1 polyphosphate--nucleotide phosphotransferase [Synechococcus lacustris Tous]	9.21	0	0	i
PSI02391.1 ferrochelatase [Synechococcus lacustris Tous]	4.8632	0	0	i
PSI02392.1 cob(I)yrinic acid a,c-diamide adenosyltransferase [Synechococcus lacustris Tous]	7.095	0	0	i
PSI02393.1 hypothetical protein C7K08_03100 [Synechococcus lacustris Tous]	8.5523	1	Y	n13-19c24/25o34-52i
PSI02394.1 cell division protein FtsI [Synechococcus lacustris Tous]	10.4585	1	0	i21-43o
PSI02395.1 histidine phosphatase family protein [Synechococcus lacustris Tous]	5.704	0	0	i
PSI02396.1 dihydroorotase [Synechococcus lacustris Tous]	6.1138	0	0	i
PSI02397.1 bacteriocin [Synechococcus lacustris Tous]	5.0203	0	0	i
PSI02398.1 hypothetical protein C7K08_03170 [Synechococcus lacustris Tous]	9.7536	2	0	o12-31i43-65o
PSI02399.1 photosystem II protein Psb27 [Synechococcus lacustris Tous]	5.6896	0	Y	n13-24c29/30o
PSI02400.1 single-stranded DNA-binding protein [Synechococcus lacustris Tous]	5.2572	0	0	i
PSI02401.1 DUF2854 domain-containing protein [Synechococcus lacustris Tous]	5.0111	2	0	i7-27o33-51i
PSI02278.1 hypothetical protein C7K08_03300, partial [Synechococcus lacustris Tous]	3.5501	0	0	i
PSI02279.1 50S ribosomal protein L34 [Synechococcus lacustris Tous]	13.3159	0	0	i
PSI02280.1 ribonuclease P protein component [Synechococcus lacustris Tous]	10.8592	0	0	i
PSI02281.1 ribonuclease P [Synechococcus lacustris Tous]	10.651	1	0	o24-49i
PSI02282.1 membrane protein insertase YidC [Synechococcus lacustris Tous]	9.7772	3	0	o24-44i267-284o304-329i
PSI02283.1 metal-binding protein [Synechococcus lacustris Tous]	4.5642	0	0	i
PSI02284.1 AAA family ATPase [Synechococcus lacustris Tous]	6.0501	0	0	i
PSI02285.1 hypothetical protein C7K08_03340 [Synechococcus lacustris Tous]	4.0158	0	0	i
PSI02286.1 UDP-N-acetylmuramoyl-L-alanyl-D-glutamate--2,6-diaminopimelate ligase [Synechococcus lacustris Tous]	6.3588	0	0	i
PSI02287.1 glutaredoxin family protein [Synechococcus lacustris Tous]	5.0518	0	0	i
PSI02288.1 membrane protein insertion efficiency factor YidD [Synechococcus lacustris Tous]	9.5538	1	0	o19-38i
PSI02289.1 30S ribosomal protein S4 [Synechococcus lacustris Tous]	11.0408	0	0	i
PSI02290.1 hypothetical protein C7K08_03365 [Synechococcus lacustris Tous]	7.3487	0	0	i
PSI02291.1 indole-3-glycerol phosphate synthase TrpC [Synechococcus lacustris Tous]	5.7231	0	0	i
PSI02292.1 dihydrolipoyl dehydrogenase [Synechococcus lacustris Tous]	5.6012	0	0	i
PSI02293.1 rRNA methyltransferase [Synechococcus lacustris Tous]	7.6058	0	0	i
PSI02294.1 hypothetical protein C7K08_03385 [Synechococcus lacustris Tous]	5.1669	0	0	i
PSI02295.1 UDP-N-acetylglucosamine 1-carboxyvinyltransferase [Synechococcus lacustris Tous]	6.6014	0	0	i
PSI02296.1 aspartate aminotransferase family protein [Synechococcus lacustris Tous]	8.88	0	0	i
PSI02297.1 bifunctional folylpolyglutamate synthase/dihydrofolate synthase [Synechococcus lacustris Tous]	7.9058	0	0	i
PSI02298.1 FAD-binding protein [Synechococcus lacustris Tous]	5.1043	0	0	i
PSI02299.1 DUF1611 domain-containing protein [Synechococcus lacustris Tous]	6.6675	0	0	i
PSI02300.1 dipeptide epimerase [Synechococcus lacustris Tous]	4.7139	0	0	i
PSI02301.1 tRNA (N6-isopentenyl adenosine(37)-C2)-methylthiotransferase MiaB [Synechococcus lacustris Tous]	7.3007	0	0	i
PSI02302.1 hypothetical protein C7K08_03455 [Synechococcus lacustris Tous]	6.5193	1	0	o6-23i
PSI02303.1 cell division protein FtsQ [Synechococcus lacustris Tous]	11.3965	1	0	i31-49o
PSI02304.1 radical SAM protein [Synechococcus lacustris Tous]	6.6987	0	0	i
PSI02305.1 hypothetical protein C7K08_03485 [Synechococcus lacustris Tous]	8.1889	3	Y	n4-12c17/18o41-61i81-103o109-130i
PSI02306.1 ATP-dependent Clp protease proteolytic subunit [Synechococcus lacustris Tous]	5.079	0	0	i
PSI02307.1 ATP-dependent Clp protease proteolytic subunit [Synechococcus lacustris Tous]	4.7286	1	0	o91-109i
PSI02308.1 ketol-acid reductoisomerase [Synechococcus lacustris Tous]	4.8332	0	0	i
PSI02309.1 cobalamin biosynthesis protein CobD [Synechococcus lacustris Tous]	9.6988	4	Y	n6-16c24/25o60-80i92-115o164-183i308-327o
PSI02310.1 glycosyl transferase family 1 [Synechococcus lacustris Tous]	7.9141	0	0	i
PSI02311.1 hypothetical protein C7K08_03530 [Synechococcus lacustris Tous]	8.289	0	0	i
PSI02312.1 hypothetical protein C7K08_03535 [Synechococcus lacustris Tous]	5.7633	0	0
PSI02313.1 DNA-binding response regulator [Synechococcus lacustris Tous]	4.9905	0	0	i
PSI02314.1 nucleotidyltransferase [Synechococcus lacustris Tous]	6.5308	0	0	i
PSI02315.1 hypothetical protein C7K08_03550 [Synechococcus lacustris Tous]	4.8309	0	0	i
PSI02316.1 YnfA family protein [Synechococcus lacustris Tous]	9.5397	3	0	o18-38i45-63o69-88i
PSI02317.1 hypothetical protein C7K08_03570 [Synechococcus lacustris Tous]	6.7714	0	0	i
PSI02318.1 restriction endonuclease subunit M [Synechococcus lacustris Tous]	4.6741	0	0	i
PSI02319.1 type I restriction endonuclease, partial [Synechococcus lacustris Tous]	9.1028	0	0	i
PSI02320.1 cysteine lyase [Synechococcus lacustris Tous]	6.5735	0	0	i
PSI02321.1 pentapeptide repeat-containing protein [Synechococcus lacustris Tous]	4.8489	0	Y	n19-30c42/43o
PSI02322.1 hypothetical protein C7K08_03425 [Synechococcus lacustris Tous]	5.0366	0	Y	n3-13c17/18o
PSI02323.1 D-alanine--D-alanine ligase [Synechococcus lacustris Tous]	4.7697	0	0	i
PSI02324.1 cell division protein FtsZ [Synechococcus lacustris Tous]	4.6666	0	0	i
PSI02325.1 3-methyl-2-oxobutanoate hydroxymethyltransferase [Synechococcus lacustris Tous]	5.5569	0	0	i
PSI02326.1 galactosyl-1-phosphate transferase [Synechococcus lacustris Tous]	10.8278	1	0	i21-45o
PSI02327.1 hypothetical protein C7K08_03520 [Synechococcus lacustris Tous]	4.4335	0	0	i
PSI02328.1 hypothetical protein C7K08_03525 [Synechococcus lacustris Tous]	10.1696	0	0	i
PSI02329.1 hypothetical protein C7K08_03560 [Synechococcus lacustris Tous]	10.8342	3	0	o12-35i47-74o80-102i
PSI02227.1 glucosidase, partial [Synechococcus lacustris Tous]	5.9517	0	0
PSI02228.1 glutathione peroxidase [Synechococcus lacustris Tous]	4.8488	0	0	i
PSI02229.1 hypothetical protein C7K08_03595 [Synechococcus lacustris Tous]	9.798	14	0	i20-41o61-78i90-109o115-140i147-166o178-198i218-237o243-262i291-311o317-336i348-368o380-399i420-439o459-477i
PSI02230.1 hypothetical protein C7K08_03600 [Synechococcus lacustris Tous]	5.5363	0	0	i
PSI02231.1 hypothetical protein C7K08_03605 [Synechococcus lacustris Tous]	5.8428	0	0	i
PSI02232.1 hypothetical protein C7K08_03610 [Synechococcus lacustris Tous]	5.2411	0	0	i
PSI02233.1 glucose-1-dehydrogenase [Synechococcus lacustris Tous]	4.6923	0	0	i
PSI02234.1 dethiobiotin synthase [Synechococcus lacustris Tous]	8.4738	0	0	i
PSI02235.1 hypothetical protein C7K08_03625 [Synechococcus lacustris Tous]	10.0874	0	0	i
PSI02236.1 alpha/beta hydrolase [Synechococcus lacustris Tous]	7.961	0	0	i
PSI02237.1 DEAD/DEAH box helicase [Synechococcus lacustris Tous]	5.5949	0	0	i
PSI02238.1 adenylosuccinate lyase [Synechococcus lacustris Tous]	6.309	0	0	i
PSI02239.1 TlyA family rRNA (cytidine-2'-O)-methyltransferase [Synechococcus lacustris Tous]	8.0749	0	0	i
PSI02240.1 transcriptional regulator [Synechococcus lacustris Tous]	6.915	0	0	i
PSI02241.1 NADPH-dependent 7-cyano-7-deazaguanine reductase QueF [Synechococcus lacustris Tous]	5.832	0	0	i
PSI02242.1 cytochrome C biogenesis protein [Synechococcus lacustris Tous]	9.4612	0	0
PSI02243.1 cell division protein FtsW [Synechococcus lacustris Tous]	10.5281	9	0	o26-49i65-83o89-108i155-188o194-216i237-259o283-304i316-337o349-368i
PSI02244.1 photosystem I reaction center subunit XII [Synechococcus lacustris Tous]	10.7484	0	0	i
PSI02245.1 allophycocyanin subunit beta [Synechococcus lacustris Tous]	4.6606	0	0	i
PSI02246.1 allophycocyanin [Synechococcus lacustris Tous]	4.5464	0	0	i
PSI02247.1 cell wall anchor protein [Synechococcus lacustris Tous]	10.2247	0	0	i
PSI02248.1 F0F1 ATP synthase subunit A [Synechococcus lacustris Tous]	5.9275	5	0	o25-46i85-105o125-144i181-203o209-230i
PSI02249.1 ATP synthase F0 subunit C [Synechococcus lacustris Tous]	4.2994	1	Y	n4-15c20/21o53-77i
PSI02250.1 F0F1 ATP synthase subunit B' [Synechococcus lacustris Tous]	4.8666	1	0	o22-43i
PSI02251.1 ATP F0F1 synthase subunit B [Synechococcus lacustris Tous]	4.9375	1	Y	n3-10c15/16o25-43i
PSI02252.1 ATP F0F1 synthase subunit delta [Synechococcus lacustris Tous]	8.9816	0	0	i
PSI02253.1 F0F1 ATP synthase subunit alpha [Synechococcus lacustris Tous]	4.8306	0	0	i
PSI02254.1 F0F1 ATP synthase subunit gamma [Synechococcus lacustris Tous]	10.0178	0	0	i
PSI02255.1 ferredoxin [Synechococcus lacustris Tous]	4.3138	0	0	i
PSI02256.1 hypothetical protein C7K08_03760 [Synechococcus lacustris Tous]	5.0374	0	0	i
PSI02257.1 alanine dehydrogenase [Synechococcus lacustris Tous]	6.4238	0	0	i
PSI02258.1 NAD+ synthase [Synechococcus lacustris Tous]	4.9155	0	0	i
PSI02259.1 nicotinate-nucleotide adenylyltransferase [Synechococcus lacustris Tous]	6.7812	0	Y	n4-12c20/21o
PSI02260.1 GTPase [Synechococcus lacustris Tous]	11.3214	0	0	i
PSI02261.1 SBC domain-containing protein [Synechococcus lacustris Tous]	5.2246	5	0	o6-27i72-96o108-127i139-161o316-336i
PSI02262.1 Xaa-Pro aminopeptidase [Synechococcus lacustris Tous]	5.682	0	Y	n12-23c28/29o
PSI02263.1 TIGR01548 family HAD-type hydrolase [Synechococcus lacustris Tous]	5.0669	0	0	i
PSI02264.1 F0F1 ATP synthase subunit epsilon [Synechococcus lacustris Tous]	4.5053	0	0	i
PSI02265.1 co-chaperone GroES [Synechococcus lacustris Tous]	4.603	0	0	i
PSI02266.1 chaperonin GroEL [Synechococcus lacustris Tous]	4.797	0	0	i
PSI02267.1 hypothetical protein C7K08_03830 [Synechococcus lacustris Tous]	10.343	1	Y	n10-21c26/27o249-271i
PSI02268.1 ammonia channel protein [Synechococcus lacustris Tous]	8.66	11	0	o20-39i51-69o81-101i108-129o149-169i181-200o206-230i242-261o267-286i298-317o337-362i
PSI02269.1 8-amino-7-oxononanoate synthase [Synechococcus lacustris Tous]	9.9965	0	0	i
PSI02270.1 hypothetical protein C7K08_03650 [Synechococcus lacustris Tous]	8.8394	0	0	i
PSI02271.1 cytochrome C biogenesis protein CcsB [Synechococcus lacustris Tous]	8.2429	4	0	i21-39o79-96i170-189o374-392i
PSI02272.1 SAM-dependent methyltransferase [Synechococcus lacustris Tous]	5.3859	0	0	i
PSI02273.1 hypothetical protein C7K08_03710 [Synechococcus lacustris Tous]	11.6361	4	0	i12-30o36-54i66-86o92-114i
PSI02274.1 hypothetical protein C7K08_03750 [Synechococcus lacustris Tous]	6.6208	0	0	i
PSI02275.1 hypothetical protein C7K08_03765 [Synechococcus lacustris Tous]	5.1342	0	0
PSI02276.1 30S ribosomal protein Ycf65 [Synechococcus lacustris Tous]	4.4922	0	0	i
PSI02277.1 F0F1 ATP synthase subunit beta [Synechococcus lacustris Tous]	4.9124	0	0	i
PSI02183.1 ribonuclease II, partial [Synechococcus lacustris Tous]	6.1782	0	0	i
PSI02184.1 methionine--tRNA ligase [Synechococcus lacustris Tous]	5.7874	0	0	i
PSI02185.1 LPS export ABC transporter periplasmic protein LptC [Synechococcus lacustris Tous]	10.6709	0	0
PSI02186.1 cofactor assembly of complex C subunit B [Synechococcus lacustris Tous]	5.3662	2	Y	n14-25c30/31o40-62i95-115o
PSI02187.1 methanol dehydrogenase [Synechococcus lacustris Tous]	4.2252	1	Y	n9-20c25/26o198-220i
PSI02188.1 proton extrusion protein PcxA [Synechococcus lacustris Tous]	5.5627	4	0	i155-173o258-275i296-314o337-357i
PSI02189.1 adenosylcobinamide kinase/adenosylcobinamide phosphate guanyltransferase [Synechococcus lacustris Tous]	5.9974	0	0	i
PSI02190.1 tRNA (uridine(34)/cytosine(34)/5-carboxymethylaminomethyluridine(34)-2'-O)-methyltransferase TrmL [Synechococcus lacustris Tous]	6.7751	0	0	i
PSI02191.1 peptidoglycan-binding protein [Synechococcus lacustris Tous]	9.8895	0	Y	n4-14c22/23o
PSI02192.1 hypothetical protein C7K08_03900 [Synechococcus lacustris Tous]	10.8546	0	0	i
PSI02193.1 peroxiredoxin [Synechococcus lacustris Tous]	4.4864	0	0	i
PSI02194.1 phosphoribosylformylglycinamidine synthase subunit PurQ [Synechococcus lacustris Tous]	5.2354	0	0	i
PSI02195.1 phosphoribosylformylglycinamidine synthase subunit PurS [Synechococcus lacustris Tous]	4.7858	0	0	i
PSI02196.1 hypothetical protein C7K08_03920 [Synechococcus lacustris Tous]	8.6847	0	Y	n6-16c21/22o
PSI02197.1 hydantoin utilization protein A [Synechococcus lacustris Tous]	10.1614	6	Y	n11-22c30/31o54-73i80-98o104-121i128-147o153-174i186-206o
PSI02198.1 low-complexity protein [Synechococcus lacustris Tous]	6.5237	0	Y	n16-30c38/39o
PSI02199.1 uracil phosphoribosyltransferase [Synechococcus lacustris Tous]	6.501	0	0	i
PSI02200.1 hypothetical protein C7K08_03945 [Synechococcus lacustris Tous]	5.0354	1	0	o12-31i
PSI02201.1 dihydroxy-acid dehydratase [Synechococcus lacustris Tous]	5.0969	0	0	i
PSI02202.1 hypothetical protein C7K08_03955 [Synechococcus lacustris Tous]	4.6053	0	0	i
PSI02203.1 phosphogluconate dehydrogenase (NADP(+)-dependent, decarboxylating) [Synechococcus lacustris Tous]	5.1035	0	0	i
PSI02204.1 glucose-1-phosphate adenylyltransferase [Synechococcus lacustris Tous]	5.5164	0	Y	n4-12c17/18o
PSI02205.1 fructose-bisphosphatase class II [Synechococcus lacustris Tous]	4.6548	0	0	i
PSI02206.1 ribulose-phosphate 3-epimerase [Synechococcus lacustris Tous]	4.8961	0	0	i
PSI02207.1 glycosyl transferase [Synechococcus lacustris Tous]	5.04	0	Y	n6-14c19/20o
PSI02208.1 permease [Synechococcus lacustris Tous]	10.11	6	0	i21-48o68-92i112-132o306-324i336-356o362-383i
PSI02209.1 LPS export ABC transporter ATP-binding protein [Synechococcus lacustris Tous]	7.7732	0	0	i
PSI02210.1 DUF309 domain-containing protein [Synechococcus lacustris Tous]	4.7233	0	0	i
PSI02211.1 translational GTPase TypA [Synechococcus lacustris Tous]	4.9184	0	0	i
PSI02212.1 carboxypeptidase [Synechococcus lacustris Tous]	7.9174	1	0	o25-46i
PSI02213.1 geranylgeranyl reductase [Synechococcus lacustris Tous]	8.3377	0	0	i
PSI02214.1 glycine--tRNA ligase subunit beta [Synechococcus lacustris Tous]	5.7746	0	0
PSI02215.1 sulfite reductase, ferredoxin dependent [Synechococcus lacustris Tous]	8.5125	0	0
PSI02216.1 D-alanyl-D-alanine dipeptidase [Synechococcus lacustris Tous]	7.1883	0	0	i
PSI02217.1 DNA helicase RecG [Synechococcus lacustris Tous]	9.2047	0	0	i
PSI02218.1 hypothetical protein C7K08_04060 [Synechococcus lacustris Tous]	7.0901	0	0	i
PSI02219.1 translation elongation factor Ts [Synechococcus lacustris Tous]	5.0624	0	0	i
PSI02220.1 glucose-inhibited division protein A [Synechococcus lacustris Tous]	5.6809	0	Y	n2-12c17/18o
PSI02221.1 hypothetical protein C7K08_03865 [Synechococcus lacustris Tous]	4.172	0	Y	n6-17c22/23o
PSI02222.1 cobalamin biosynthesis protein CobW [Synechococcus lacustris Tous]	4.4901	0	0	i
PSI02223.1 6-phosphogluconolactonase [Synechococcus lacustris Tous]	4.7959	0	0	i
PSI02224.1 epimerase [Synechococcus lacustris Tous]	5.9108	0	0	i
PSI02225.1 glutamyl-tRNA reductase [Synechococcus lacustris Tous]	6.3849	0	0	i
PSI02226.1 c-type cytochrome biogenesis protein CcsB [Synechococcus lacustris Tous]	8.2048	8	0	o6-26i38-56o68-87i94-115o135-160i211-229o244-259i271-295o
PSI02108.1 magnesium-protoporphyrin IX monomethyl ester (oxidative) cyclase, partial [Synechococcus lacustris Tous]	9.2828	0	0	i
PSI02109.1 hypothetical protein C7K08_04075 [Synechococcus lacustris Tous]	5.1786	0	0	i
PSI02110.1 peptidase C69 [Synechococcus lacustris Tous]	4.9469	0	0
PSI02111.1 methionyl-tRNA formyltransferase [Synechococcus lacustris Tous]	8.7052	0	0	i
PSI02112.1 hypothetical protein C7K08_04090 [Synechococcus lacustris Tous]	4.8128	7	0	o22-48i60-82o88-105i152-175o181-203i215-233o239-256i
PSI02113.1 hypothetical protein C7K08_04105 [Synechococcus lacustris Tous]	2.9549	1	0	o20-42i
PSI02114.1 peptidase S41 [Synechococcus lacustris Tous]	9.635	0	Y	n9-20c27/28o
PSI02115.1 4-hydroxy-3-methylbut-2-en-1-yl diphosphate synthase [Synechococcus lacustris Tous]	6.0613	0	0	i
PSI02116.1 uracil-DNA glycosylase [Synechococcus lacustris Tous]	8.4244	0	0	i
PSI02117.1 hypothetical protein C7K08_04125 [Synechococcus lacustris Tous]	5.0671	1	0	o33-50i
PSI02118.1 aspartate aminotransferase [Synechococcus lacustris Tous]	6.3603	0	0	i
PSI02119.1 phosphate/phosphonate ABC transporter ATP-binding protein [Synechococcus lacustris Tous]	9.0112	0	0	i
PSI02120.1 phosphonate ABC transporter [Synechococcus lacustris Tous]	9.4648	11	Y	n6-25c43/44o67-96i117-144o164-186i198-218o230-249i261-279o311-338i345-368o374-394i441-462o468-487i
PSI02121.1 hypothetical protein C7K08_04150 [Synechococcus lacustris Tous]	10.0035	0	0	i
PSI02122.1 hypothetical protein C7K08_04160 [Synechococcus lacustris Tous]	4.4913	0	Y	n4-11c18/19o
PSI02123.1 hypothetical protein C7K08_04165 [Synechococcus lacustris Tous]	10.0706	0	0	i
PSI02124.1 hypothetical protein C7K08_04170 [Synechococcus lacustris Tous]	9.8627	0	0	i
PSI02125.1 16S rRNA (uracil(1498)-N(3))-methyltransferase [Synechococcus lacustris Tous]	7.3129	0	0	i
PSI02126.1 DUF3531 domain-containing protein [Synechococcus lacustris Tous]	3.7424	0	0	i
PSI02127.1 lytic murein transglycosylase [Synechococcus lacustris Tous]	6.7986	0	0	i
PSI02128.1 Hsp33 family molecular chaperone HslO [Synechococcus lacustris Tous]	6.101	0	0	i
PSI02129.1 hypothetical protein C7K08_04195 [Synechococcus lacustris Tous]	10.1793	4	0	i126-142o148-165i172-190o196-220i
PSI02130.1 hypothetical protein C7K08_04200 [Synechococcus lacustris Tous]	9.7228	0	0	i
PSI02131.1 hypothetical protein C7K08_04210 [Synechococcus lacustris Tous]	4.8678	0	0	i
PSI02132.1 ribonucleoside-triphosphate reductase, adenosylcobalamin-dependent [Synechococcus lacustris Tous]	5.1669	0	0	i
PSI02133.1 hypothetical protein C7K08_04220 [Synechococcus lacustris Tous]	4.9509	0	0	i
PSI02134.1 transporter [Synechococcus lacustris Tous]	6.4944	5	0	o6-24i36-57o69-91i98-118o124-143i
PSI02135.1 hypothetical protein C7K08_04235 [Synechococcus lacustris Tous]	10.5742	11	0	i21-41o53-72i79-99o111-131i143-162o168-184i191-213o242-264i276-293o299-319i331-351o
PSI02136.1 histidine kinase [Synechococcus lacustris Tous]	9.934	0	0
PSI02137.1 two-component system response regulator OmpR [Synechococcus lacustris Tous]	5.2023	0	0	i
PSI02138.1 hypothetical protein C7K08_04250 [Synechococcus lacustris Tous]	7.5083	0	Y	n20-27c32/33o
PSI02139.1 hypothetical protein C7K08_04255 [Synechococcus lacustris Tous]	12.5848	3	0	o24-42i54-73o79-100i
PSI02140.1 hypothetical protein C7K08_04260 [Synechococcus lacustris Tous]	4.3792	0	0	i
PSI02141.1 DUF4335 domain-containing protein [Synechococcus lacustris Tous]	9.3099	1	0	i165-185o
PSI02142.1 hypothetical protein C7K08_04270 [Synechococcus lacustris Tous]	7.9274	0	0	i
PSI02143.1 hypothetical protein C7K08_04280 [Synechococcus lacustris Tous]	4.2196	0	0	i
PSI02144.1 2-octaprenyl-6-methoxyphenol 4-monooxygenase [Synechococcus lacustris Tous]	10.1376	0	0	i
PSI02145.1 high light inducible protein [Synechococcus lacustris Tous]	7.7059	1	0	i59-79o
PSI02146.1 hypothetical protein C7K08_04295 [Synechococcus lacustris Tous]	10.6172	13	0	o6-27i34-53o65-87i99-119o139-159i171-193o205-225i237-255o261-278i290-306o318-341i353-375o381-401i
PSI02147.1 magnesium chelatase subunit H [Synechococcus lacustris Tous]	4.8909	0	0	i
PSI02148.1 4-hydroxy-tetrahydrodipicolinate reductase [Synechococcus lacustris Tous]	5.9847	0	0	i
PSI02149.1 hypothetical protein C7K08_04310 [Synechococcus lacustris Tous]	9.6819	2	0	o33-50i62-80o
PSI02150.1 triose-phosphate isomerase [Synechococcus lacustris Tous]	5.5535	0	0	i
PSI02151.1 RNA-binding protein [Synechococcus lacustris Tous]	10.3187	0	0	i
PSI02152.1 multidrug ABC transporter [Synechococcus lacustris Tous]	8.002	0	0
PSI02153.1 hypothetical protein C7K08_04335 [Synechococcus lacustris Tous]	6.5068	0	0	i
PSI02154.1 hypothetical protein C7K08_04340 [Synechococcus lacustris Tous]	4.524	0	0	i
PSI02155.1 hypothetical protein C7K08_04345 [Synechococcus lacustris Tous]	5.8776	0	0	i
PSI02156.1 carbamoyl phosphate synthase large subunit [Synechococcus lacustris Tous]	4.7624	0	Y	n10-18c23/24o
PSI02157.1 hypothetical protein C7K08_04355 [Synechococcus lacustris Tous]	5.8031	2	0	i79-97o103-120i
PSI02158.1 ribosome silencing factor [Synechococcus lacustris Tous]	4.4324	0	0	i
PSI02159.1 DUF1230 domain-containing protein [Synechococcus lacustris Tous]	8.488	3	0	o37-57i69-90o138-160i
PSI02160.1 asparaginase [Synechococcus lacustris Tous]	7.7327	0	0	i
PSI02161.1 oxidoreductase [Synechococcus lacustris Tous]	6.511	0	0	i
PSI02162.1 acetyl-CoA carboxylase carboxyl transferase subunit beta [Synechococcus lacustris Tous]	6.5095	0	0	i
PSI02163.1 prepilin peptidase [Synechococcus lacustris Tous]	9.2688	6	Y	n2-13c18/19o100-119i131-150o156-174i186-204o210-227i239-261o
PSI02164.1 phosphoribulokinase [Synechococcus lacustris Tous]	5.7366	0	0	i
PSI02165.1 3-isopropylmalate dehydrogenase [Synechococcus lacustris Tous]	4.5603	0	0	i
PSI02166.1 UDP-3-O-(3-hydroxymyristoyl)glucosamine N-acyltransferase [Synechococcus lacustris Tous]	6.3661	0	0	i
PSI02167.1 glutamate 5-kinase [Synechococcus lacustris Tous]	6.9277	0	0	i
PSI02168.1 YqeG family HAD IIIA-type phosphatase [Synechococcus lacustris Tous]	11.0524	0	0
PSI02169.1 DUF3727 domain-containing protein [Synechococcus lacustris Tous]	3.4977	0	0	i
PSI02170.1 Holliday junction resolvase RuvX [Synechococcus lacustris Tous]	8.6428	0	0	i
PSI02171.1 hypothetical protein C7K08_04445 [Synechococcus lacustris Tous]	9.8011	0	0	i
PSI02172.1 hypothetical protein C7K08_04455, partial [Synechococcus lacustris Tous]	4.7388	0	0	i
PSI02173.1 hypothetical protein C7K08_04095 [Synechococcus lacustris Tous]	4.6314	0	0	i
PSI02174.1 transcription-repair coupling factor [Synechococcus lacustris Tous]	5.7462	0	0	i
PSI02175.1 putative selenate ABC transporter substrate-binding protein [Synechococcus lacustris Tous]	10.4821	0	Y	n2-13c21/22o
PSI02176.1 TIGR00297 family protein [Synechococcus lacustris Tous]	10.5431	7	0	o6-25i32-50o56-75i96-115o171-190i197-215o227-244i
PSI02177.1 adenine phosphoribosyltransferase [Synechococcus lacustris Tous]	4.8586	0	0	i
PSI02178.1 dihydropteroate synthase [Synechococcus lacustris Tous]	7.4685	0	0	i
PSI02179.1 hypothetical protein C7K08_04380 [Synechococcus lacustris Tous]	6.2229	0	0	i
PSI02180.1 hypothetical protein C7K08_04390 [Synechococcus lacustris Tous]	4.8415	0	0	i
PSI02181.1 hypothetical protein C7K08_04405 [Synechococcus lacustris Tous]	11.3964	0	0	i
PSI02182.1 F420-0:Gamma-glutamyl ligase [Synechococcus lacustris Tous]	8.3973	0	Y	n9-20c24/25o
PSI02070.1 IS3 family transposase, partial [Synechococcus lacustris Tous]	10.3226	0	0	i
PSI02071.1 DUF1311 domain-containing protein [Synechococcus lacustris Tous]	9.4977	0	Y	n4-12c19/20o
PSI02072.1 hypothetical protein C7K08_04470 [Synechococcus lacustris Tous]	7.1272	0	0	i
PSI02073.1 hypothetical protein C7K08_04475 [Synechococcus lacustris Tous]	6.0746	0	0	i
PSI02074.1 multidrug ABC transporter ATP-binding protein [Synechococcus lacustris Tous]	5.9591	0	0	i
PSI02075.1 calcium:proton antiporter [Synechococcus lacustris Tous]	8.2227	9	Y	n12-19c23/24o33-53i65-86o92-116i137-156o168-189i210-233o253-275i295-314o344-364i
PSI02076.1 reactive intermediate/imine deaminase [Synechococcus lacustris Tous]	4.5973	0	0	i
PSI02077.1 ATP phosphoribosyltransferase [Synechococcus lacustris Tous]	6.7663	0	0	i
PSI02078.1 long-chain fatty acid--CoA ligase [Synechococcus lacustris Tous]	8.0011	6	0	i21-46o66-84i137-164o170-188i248-270o276-293i
PSI02079.1 GNAT family N-acetyltransferase [Synechococcus lacustris Tous]	8.323	0	0	i
PSI02080.1 glycosyltransferase [Synechococcus lacustris Tous]	9.9067	0	0
PSI02081.1 serine protease [Synechococcus lacustris Tous]	9.8609	0	Y	n15-22c27/28o
PSI02082.1 chromosomal replication initiator protein DnaA [Synechococcus lacustris Tous]	8.2236	0	Y	n3-14c19/20o
PSI02083.1 pterin-4-alpha-carbinolamine dehydratase [Synechococcus lacustris Tous]	4.3647	0	0	i
PSI02084.1 carbon dioxide transporter [Synechococcus lacustris Tous]	5.8208	0	0	i
PSI02085.1 NAD(P)H-quinone oxidoreductase subunit D4 [Synechococcus lacustris Tous]	9.0255	12	Y	n5-20c24/25o34-51i109-126o132-151i163-186o206-229i241-261o267-288i300-321o327-348i369-393o405-428i463-482o
PSI02086.1 NAD(P)H-quinone oxidoreductase subunit F [Synechococcus lacustris Tous]	8.847	16	0	o12-31i43-65o97-116i128-151o157-176i188-206o212-237i263-281o293-311i318-336o342-367i388-415o421-438i459-481o493-517i598-617o
PSI02087.1 bacterioferritin [Synechococcus lacustris Tous]	5.1939	0	0	i
PSI02088.1 carboxysome peptide B [Synechococcus lacustris Tous]	7.5138	0	0	i
PSI02089.1 carboxysome peptide A [Synechococcus lacustris Tous]	6.2248	0	0	i
PSI02090.1 carboxysome shell protein [Synechococcus lacustris Tous]	10.9205	0	0	i
PSI02091.1 ribulose bisphosphate carboxylase small subunit [Synechococcus lacustris Tous]	5.0373	0	0	i
PSI02092.1 ribulose-bisphosphate carboxylase large subunit [Synechococcus lacustris Tous]	6.1278	0	0	i
PSI02093.1 transcriptional regulator [Synechococcus lacustris Tous]	6.2407	0	0	i
PSI02094.1 sodium-dependent bicarbonate transport family permease [Synechococcus lacustris Tous]	7.3381	10	0	o6-28i40-60o66-88i100-122o128-149i177-196o208-225i237-261o267-285i297-321o
PSI02095.1 non-canonical purine NTP pyrophosphatase, RdgB/HAM1 family [Synechococcus lacustris Tous]	7.8726	0	0	i
PSI02096.1 BMC domain-containing protein [Synechococcus lacustris Tous]	6.9343	0	0	i
PSI02097.1 ferredoxin:protochlorophyllide reductase (ATP-dependent) subunit B [Synechococcus lacustris Tous]	5.6558	0	0	i
PSI02098.1 ferredoxin:protochlorophyllide reductase (ATP-dependent) iron-sulfur ATP-binding protein [Synechococcus lacustris Tous]	4.8761	0	0	i
PSI02099.1 zinc transporter ZupT [Synechococcus lacustris Tous]	9.3339	8	0	o12-31i38-57o77-99i126-142o162-184i191-213o219-242i254-272o
PSI02100.1 adenosylmethionine--8-amino-7-oxononanoate aminotransferase BioA, partial [Synechococcus lacustris Tous]	5.9093	0	0	i
PSI02101.1 hydroxyacylglutathione hydrolase [Synechococcus lacustris Tous]	6.854	0	0	i
PSI02102.1 glycosyl transferase family 2 [Synechococcus lacustris Tous]	9.7145	0	0	i
PSI02103.1 carbon dioxide-concentrating protein CcmK [Synechococcus lacustris Tous]	5.6769	0	0	i
PSI02104.1 carboxysome shell carbonic anhydrase [Synechococcus lacustris Tous]	6.3281	0	0	i
PSI02105.1 carbon dioxide-concentrating protein CcmK [Synechococcus lacustris Tous]	5.1036	0	0	i
PSI02106.1 hypothetical protein C7K08_04620 [Synechococcus lacustris Tous]	10.9556	0	0	i
PSI02107.1 ferredoxin:protochlorophyllide reductase (ATP-dependent) subunit N [Synechococcus lacustris Tous]	5.724	0	0
PSI02032.1 photosystem II q(b) protein, partial [Synechococcus lacustris Tous]	4.726	0	0	i
PSI02033.1 arylesterase [Synechococcus lacustris Tous]	5.7636	0	0	i
PSI02034.1 hypothetical protein C7K08_04660 [Synechococcus lacustris Tous]	4.4692	0	0	i
PSI02035.1 hypothetical protein C7K08_04665 [Synechococcus lacustris Tous]	5.603	0	0	i
PSI02036.1 DUF3493 domain-containing protein [Synechococcus lacustris Tous]	11.9171	2	0	i29-47o53-76i
PSI02037.1 transcription elongation factor NusA [Synechococcus lacustris Tous]	4.2747	0	0	i
PSI02038.1 ribosome assembly cofactor RimP [Synechococcus lacustris Tous]	5.2388	0	0	i
PSI02039.1 hypothetical protein C7K08_04700 [Synechococcus lacustris Tous]	4.8543	0	0	i
PSI02040.1 3',5'-cyclic-nucleotide phosphodiesterase [Synechococcus lacustris Tous]	6.8397	0	0	i
PSI02041.1 ribose 5-phosphate isomerase A [Synechococcus lacustris Tous]	4.4231	0	0	i
PSI02042.1 histidinol dehydrogenase [Synechococcus lacustris Tous]	5.457	0	0	i
PSI02043.1 30S ribosomal protein S20 [Synechococcus lacustris Tous]	11.1292	0	0	i
PSI02044.1 deoxyribonuclease [Synechococcus lacustris Tous]	5.7391	0	0	i
PSI02045.1 DNA-directed RNA polymerase subunit beta [Synechococcus lacustris Tous]	5.3916	0	0	i
PSI02046.1 DNA-directed RNA polymerase subunit gamma [Synechococcus lacustris Tous]	6.6566	0	0	i
PSI02047.1 DNA-directed RNA polymerase subunit beta'' [Synechococcus lacustris Tous]	4.7921	0	Y	n21-29c34/35o
PSI02048.1 high light inducible protein [Synechococcus lacustris Tous]	10.3772	1	0	o34-56i
PSI02049.1 23S rRNA (adenine(2503)-C(2))-methyltransferase RlmN [Synechococcus lacustris Tous]	7.4759	0	0	i
PSI02050.1 MFS transporter [Synechococcus lacustris Tous]	9.6351	10	0	i79-97o103-121i142-165o171-190i227-250o262-285i292-310o316-342i354-372o384-403i
PSI02051.1 hypothetical protein C7K08_04765 [Synechococcus lacustris Tous]	4.1966	0	0	i
PSI02052.1 hypothetical protein C7K08_04770 [Synechococcus lacustris Tous]	5.5226	0	0	i
PSI02053.1 hypothetical protein C7K08_04775 [Synechococcus lacustris Tous]	4.2911	0	0	i
PSI02054.1 class II fumarate hydratase [Synechococcus lacustris Tous]	6.5056	0	0	i
PSI02055.1 hypothetical protein C7K08_04810 [Synechococcus lacustris Tous]	7.1596	4	0	o36-59i80-100o120-143i163-186o
PSI02056.1 cytochrome C oxidase subunit II [Synechococcus lacustris Tous]	5.6338	3	0	i12-30o58-78i99-117o
PSI02057.1 cytochrome c oxidase subunit I [Synechococcus lacustris Tous]	7.4889	12	0	i36-59o79-99i120-139o169-195i207-239o259-278i290-316o328-350i362-382o402-420i432-450o470-493i
PSI02058.1 heme-copper oxidase subunit III [Synechococcus lacustris Tous]	7.2926	5	0	i21-42o62-79i91-109o129-151i172-191o
PSI02059.1 dehydrogenase [Synechococcus lacustris Tous]	5.8367	0	0	i
PSI02060.1 dehydrogenase [Synechococcus lacustris Tous]	5.7184	0	0	i
PSI02061.1 glucosidase, partial [Synechococcus lacustris Tous]	5.9443	0	0	i
PSI02062.1 DUF448 domain-containing protein [Synechococcus lacustris Tous]	11.2213	0	0	i
PSI02063.1 serine protease [Synechococcus lacustris Tous]	5.0492	0	Y	n4-15c23/24o
PSI02064.1 ferredoxin [Synechococcus lacustris Tous]	4.4131	0	0	i
PSI02065.1 aldo/keto reductase [Synechococcus lacustris Tous]	5.6516	0	0	i
PSI02066.1 16S rRNA (guanine(527)-N(7))-methyltransferase RsmG [Synechococcus lacustris Tous]	7.9363	0	0	i
PSI02067.1 hypothetical protein C7K08_04795 [Synechococcus lacustris Tous]	4.7135	1	0	o103-126i
PSI02068.1 hypothetical protein C7K08_04805 [Synechococcus lacustris Tous]	6.801	4	0	o20-43i55-74o94-112i119-142o
PSI02069.1 glucosidase [Synechococcus lacustris Tous]	5.1058	0	0	i
PSI01990.1 addiction module antidote protein, partial [Synechococcus lacustris Tous]	7.708	0	0	i
PSI01991.1 hypothetical protein C7K08_04855 [Synechococcus lacustris Tous]	10.9071	0	0	i
PSI01992.1 septum formation inhibitor Maf [Synechococcus lacustris Tous]	5.2681	0	0	i
PSI01993.1 photosystem II 44 kDa subunit reaction center protein [Synechococcus lacustris Tous]	6.6534	7	0	o38-58i70-87o99-122i148-169o221-241i262-280o413-431i
PSI01994.1 photosystem II D2 protein (photosystem q(a) protein) [Synechococcus lacustris Tous]	5.2934	6	0	i27-49o110-128i140-160o166-184i196-216o266-291i
PSI01995.1 peptidylprolyl isomerase [Synechococcus lacustris Tous]	9.1888	0	Y	n5-16c24/25o
PSI01996.1 acetolactate synthase small subunit [Synechococcus lacustris Tous]	5.306	0	0	i
PSI01997.1 alpha/beta hydrolase [Synechococcus lacustris Tous]	10.9286	1	0	i156-174o
PSI01998.1 N2,N2-dimethylguanosine tRNA methyltransferase [Synechococcus lacustris Tous]	8.7615	0	0	i
PSI01999.1 cytochrome b6-f complex subunit PetM [Synechococcus lacustris Tous]	4.1843	1	0	o6-27i
PSI02000.1 3-beta hydroxysteroid dehydrogenase [Synechococcus lacustris Tous]	5.2742	0	0	i
PSI02001.1 hypothetical protein C7K08_04910 [Synechococcus lacustris Tous]	4.6475	0	0	i
PSI02002.1 pseudouridine synthase [Synechococcus lacustris Tous]	10.1	0	0	i
PSI02003.1 translation initiation factor IF-1 [Synechococcus lacustris Tous]	10.7542	0	0	i
PSI02004.1 thioredoxin [Synechococcus lacustris Tous]	5.1542	0	0	i
PSI02005.1 hypothetical protein C7K08_04930 [Synechococcus lacustris Tous]	3.9925	0	0	i
PSI02006.1 hypothetical protein C7K08_04935 [Synechococcus lacustris Tous]	9.0496	1	0	o6-27i
PSI02007.1 DEAD/DEAH box helicase [Synechococcus lacustris Tous]	8.5039	0	0	i
PSI02008.1 hypothetical protein C7K08_04945 [Synechococcus lacustris Tous]	4.9114	0	0	i
PSI02009.1 NADH-flavin reductase [Synechococcus lacustris Tous]	8.3447	0	0
PSI02010.1 alpha/beta hydrolase [Synechococcus lacustris Tous]	9.0975	0	0	i
PSI02011.1 1-deoxy-D-xylulose-5-phosphate reductoisomerase [Synechococcus lacustris Tous]	4.8555	0	0	i
PSI02012.1 cysteine--tRNA ligase [Synechococcus lacustris Tous]	5.5077	0	0	i
PSI02013.1 DNA polymerase I [Synechococcus lacustris Tous]	5.3094	0	0	i
PSI02014.1 sodium:proton antiporter [Synechococcus lacustris Tous]	4.9485	12	0	o6-24i31-50o56-76i88-110o116-134i155-175o187-209i221-241o270-288i300-325o337-357i369-390o
PSI02015.1 glutamate--tRNA ligase [Synechococcus lacustris Tous]	6.4458	0	0	i
PSI02016.1 NADPH-dependent oxidoreductase [Synechococcus lacustris Tous]	6.9196	0	0	i
PSI02017.1 hypothetical protein C7K08_05010 [Synechococcus lacustris Tous]	11.304	0	0	i
PSI02018.1 50S ribosomal protein L19 [Synechococcus lacustris Tous]	10.7615	0	0	i
PSI02019.1 peptidase [Synechococcus lacustris Tous]	11.7943	2	0	i15-36o66-87i
PSI02020.1 type I methionyl aminopeptidase [Synechococcus lacustris Tous]	6.5096	0	0	i
PSI02021.1 short-chain dehydrogenase [Synechococcus lacustris Tous]	8.8473	0	0	i
PSI02022.1 hypothetical protein C7K08_05040 [Synechococcus lacustris Tous]	4.6336	0	0	i
PSI02023.1 DNA recombination-mediator protein A [Synechococcus lacustris Tous]	5.0438	0	0	i
PSI02024.1 MAPEG family protein [Synechococcus lacustris Tous]	8.9948	0	Y	n5-16c21/22o
PSI02025.1 YajQ family cyclic di-GMP-binding protein [Synechococcus lacustris Tous]	4.9229	0	0	i
PSI02026.1 hypothetical protein C7K08_05060 [Synechococcus lacustris Tous]	8.5071	0	Y	n10-20c25/26o
PSI02027.1 photosystem I assembly protein Ycf4 [Synechococcus lacustris Tous]	9.6078	2	0	i20-42o62-86i
PSI02028.1 EF-1 guanine nucleotide exchange domain-containing protein [Synechococcus lacustris Tous]	4.7602	0	0	i
PSI02029.1 ferredoxin [Synechococcus lacustris Tous]	8.234	0	0	i
PSI02030.1 hypothetical protein C7K08_04975 [Synechococcus lacustris Tous]	5.1122	0	0	i
PSI02031.1 gamma-glutamyltransferase, partial [Synechococcus lacustris Tous]	9.6217	0	0	i
PSI01951.1 hypothetical protein C7K08_05070, partial [Synechococcus lacustris Tous]	6.8536	0	Y	n6-17c27/28o
PSI01952.1 hypothetical protein C7K08_05075 [Synechococcus lacustris Tous]	10.0764	1	0	i21-43o
PSI01953.1 hypothetical protein C7K08_05080 [Synechococcus lacustris Tous]	10.401	1	0	o34-54i
PSI01954.1 hypothetical protein C7K08_05085 [Synechococcus lacustris Tous]	4.2577	0	0	i
PSI01955.1 dihydroorotate dehydrogenase (quinone) [Synechococcus lacustris Tous]	7.0101	0	0	i
PSI01956.1 ribonuclease HI [Synechococcus lacustris Tous]	6.2895	0	0	i
PSI01957.1 50S ribosomal protein L7/L12 [Synechococcus lacustris Tous]	4.4663	0	0	i
PSI01958.1 50S ribosomal protein L10 [Synechococcus lacustris Tous]	7.4178	0	0	i
PSI01959.1 50S ribosomal protein L1 [Synechococcus lacustris Tous]	9.7949	0	0	i
PSI01960.1 50S ribosomal protein L11 [Synechococcus lacustris Tous]	10.2508	0	Y	n5-13c18/19o
PSI01961.1 transcription termination/antitermination protein NusG [Synechococcus lacustris Tous]	4.9937	0	0	i
PSI01962.1 ATP-dependent chaperone ClpB [Synechococcus lacustris Tous]	4.7483	0	0	i
PSI01963.1 lactoylglutathione lyase [Synechococcus lacustris Tous]	6.5152	0	0	i
PSI01964.1 kinase [Synechococcus lacustris Tous]	10.3124	3	Y	n13-23c27/28o46-64i489-509o515-532i
PSI01965.1 hypothetical protein C7K08_05155 [Synechococcus lacustris Tous]	3.9569	0	0	i
PSI01966.1 hypothetical protein C7K08_05160 [Synechococcus lacustris Tous]	10.1118	1	0	o16-35i
PSI01967.1 sodium:proton antiporter [Synechococcus lacustris Tous]	4.4314	11	0	o12-33i45-64o101-119i126-148o160-183i195-218o224-245i266-295o315-335i347-369o389-422i
PSI01968.1 glycogen phosphorylase [Synechococcus lacustris Tous]	6.1373	0	0	i
PSI01969.1 hypothetical protein C7K08_05180 [Synechococcus lacustris Tous]	3.9531	0	0	i
PSI01970.1 hypothetical protein C7K08_05185 [Synechococcus lacustris Tous]	10.68	1	Y	n9-20c25/26o57-78i
PSI01971.1 gibberellin regulated-like protein [Synechococcus lacustris Tous]	8.9235	0	Y	n3-12c18/19o
PSI01972.1 DUF305 domain-containing protein [Synechococcus lacustris Tous]	9.3329	0	Y	n7-17c24/25o
PSI01973.1 hypothetical protein C7K08_05200 [Synechococcus lacustris Tous]	6.5119	0	0	i
PSI01974.1 hypothetical protein C7K08_05205 [Synechococcus lacustris Tous]	3.7806	0	0	i
PSI01975.1 hypothetical protein C7K08_05210 [Synechococcus lacustris Tous]	10.6178	0	0	i
PSI01976.1 ribosome maturation factor RimM [Synechococcus lacustris Tous]	4.6511	0	0	i
PSI01977.1 glutamine--fructose-6-phosphate transaminase (isomerizing) [Synechococcus lacustris Tous]	5.6722	0	0	i
PSI01978.1 photosystem I iron-sulfur center protein PsaC [Synechococcus lacustris Tous]	4.9493	0	0	i
PSI01979.1 acyl carrier protein [Synechococcus lacustris Tous]	3.6299	0	0	i
PSI01980.1 beta-ketoacyl-[acyl-carrier-protein] synthase II [Synechococcus lacustris Tous]	6.414	0	0	i
PSI01981.1 transketolase [Synechococcus lacustris Tous]	5.758	0	0	i
PSI01982.1 hypothetical protein C7K08_05100 [Synechococcus lacustris Tous]	10.1844	0	0	i
PSI01983.1 preprotein translocase subunit SecE [Synechococcus lacustris Tous]	7.5539	1	0	i47-68o
PSI01984.1 phosphopyruvate hydratase [Synechococcus lacustris Tous]	4.4117	0	0	i
PSI01985.1 hypothetical protein C7K08_05175 [Synechococcus lacustris Tous]	4.3134	0	0	i
PSI01986.1 ribonuclease III [Synechococcus lacustris Tous]	5.6385	0	0	i
PSI01987.1 DUF3252 domain-containing protein [Synechococcus lacustris Tous]	9.0989	0	0	i
PSI01988.1 magnesium and cobalt transport protein CorA [Synechococcus lacustris Tous]	6.3191	2	0	i314-335o355-376i
PSI01989.1 mannose-1-phosphate guanylyltransferase/mannose-6-phosphate isomerase [Synechococcus lacustris Tous]	5.3306	0	0	i
PSI01916.1 hypothetical protein C7K08_05280 [Synechococcus lacustris Tous]	6.3413	0	0	i
PSI01917.1 (2Fe-2S)-binding protein [Synechococcus lacustris Tous]	6.9141	0	0	i
PSI01918.1 tRNA 2-thiouridine(34) synthase MnmA [Synechococcus lacustris Tous]	6.3689	0	0	i
PSI01919.1 NAD(P)H-hydrate epimerase [Synechococcus lacustris Tous]	7.3831	0	0	i
PSI01920.1 RNA polymerase subunit sigma [Synechococcus lacustris Tous]	10.2081	0	0	i
PSI01921.1 pyruvate dehydrogenase (acetyl-transferring) E1 component subunit alpha [Synechococcus lacustris Tous]	5.0399	0	Y	n5-12c17/18o
PSI01922.1 molecular chaperone DnaJ [Synechococcus lacustris Tous]	4.61	1	0	o471-489i
PSI01923.1 signal recognition particle protein [Synechococcus lacustris Tous]	9.5808	0	0	i
PSI01924.1 30S ribosomal protein S16 [Synechococcus lacustris Tous]	10.3728	0	0	i
PSI01925.1 phosphate starvation-inducible protein PhoH [Synechococcus lacustris Tous]	6.6348	0	0	i
PSI01926.1 hypothetical protein C7K08_05330 [Synechococcus lacustris Tous]	9.6787	7	0	i28-52o58-78i85-108o114-134i146-170o182-201i213-235o
PSI01927.1 GTPase Era [Synechococcus lacustris Tous]	6.524	0	0	i
PSI01928.1 hypothetical protein C7K08_05345 [Synechococcus lacustris Tous]	4.7372	0	0	i
PSI01929.1 tRNA (guanosine(37)-N1)-methyltransferase TrmD [Synechococcus lacustris Tous]	6.5084	0	0	i
PSI01930.1 hypothetical protein C7K08_05355 [Synechococcus lacustris Tous]	6.2274	0	0	i
PSI01931.1 2-C-methyl-D-erythritol 2,4-cyclodiphosphate synthase [Synechococcus lacustris Tous]	6.6262	0	0	i
PSI01932.1 TIGR03792 family protein [Synechococcus lacustris Tous]	5.2084	0	Y	n14-25c33/34o
PSI01933.1 methyltransferase [Synechococcus lacustris Tous]	5.0774	0	0	i
PSI01934.1 circadian phase modifier CpmA [Synechococcus lacustris Tous]	6.389	0	0	i
PSI01935.1 thiamine biosynthesis protein ThiS [Synechococcus lacustris Tous]	4.1939	0	0	i
PSI01936.1 bifunctional riboflavin kinase/FMN adenylyltransferase [Synechococcus lacustris Tous]	9.3079	0	0	i
PSI01937.1 hypothetical protein C7K08_05400 [Synechococcus lacustris Tous]	11.8127	3	0	o20-41i53-74o158-179i
PSI01938.1 5'/3'-nucleotidase SurE [Synechococcus lacustris Tous]	4.5095	0	0	i
PSI01939.1 phenylalanine--tRNA ligase subunit alpha [Synechococcus lacustris Tous]	6.1295	0	0	i
PSI01940.1 NAD(+) kinase [Synechococcus lacustris Tous]	5.5621	0	0	i
PSI01941.1 DNA-binding response regulator [Synechococcus lacustris Tous]	7.433	0	0	i
PSI01942.1 DUF192 domain-containing protein [Synechococcus lacustris Tous]	8.2712	0	Y	n8-18c23/24o
PSI01943.1 bile acid beta-glucosidase [Synechococcus lacustris Tous]	4.9499	0	0	i
PSI01944.1 hypothetical protein C7K08_05440 [Synechococcus lacustris Tous]	6.2594	0	Y	n4-16c24/25o
PSI01945.1 hypothetical protein C7K08_05450 [Synechococcus lacustris Tous]	5.1473	0	0
PSI01946.1 hypothetical protein C7K08_05380 [Synechococcus lacustris Tous]	5.3748	1	Y	n4-19c27/28o78-104i
PSI01947.1 thiamine phosphate synthase [Synechococcus lacustris Tous]	6.3967	0	0	i
PSI01948.1 bifunctional cobalt-precorrin-7 (C(5))-methyltransferase/cobalt-precorrin-6B (C(15))-methyltransferase [Synechococcus lacustris Tous]	6.1741	0	0	i
PSI01949.1 bifunctional diaminohydroxyphosphoribosylaminopyrimidine deaminase/5-amino-6-(5-phosphoribosylamino)uracil reductase RibD [Synechococcus lacustris Tous]	7.957	0	0	i
PSI01950.1 cell division protein FtsH, partial [Synechococcus lacustris Tous]	7.3593	2	0	i14-34o115-136i
PSI01843.1 aluminum resistance family protein [Synechococcus lacustris Tous]	4.9474	0	0	i
PSI01844.1 acyl-CoA desaturase [Synechococcus lacustris Tous]	10.5264	4	0	i36-54o60-82i177-194o200-222i
PSI01845.1 50S ribosomal protein L9 [Synechococcus lacustris Tous]	9.4191	0	0	i
PSI01846.1 replicative DNA helicase [Synechococcus lacustris Tous]	5.1794	0	0	i
PSI01847.1 tRNA uridine-5-carboxymethylaminomethyl(34) synthesis enzyme MnmG [Synechococcus lacustris Tous]	8.4308	0	0	i
PSI01848.1 hypothetical protein C7K08_05505 [Synechococcus lacustris Tous]	10.7471	1	0	o58-78i
PSI01849.1 DUF98 domain-containing protein [Synechococcus lacustris Tous]	5.6485	0	0	i
PSI01850.1 phosphatase [Synechococcus lacustris Tous]	7.5526	0	Y	n8-20c32/33o
PSI01851.1 hypothetical protein C7K08_05525 [Synechococcus lacustris Tous]	4.7793	0	Y	n2-9c15/16o
PSI01852.1 hypothetical protein C7K08_05530 [Synechococcus lacustris Tous]	11.4665	0	0	i
PSI01853.1 sprT domain-containing protein [Synechococcus lacustris Tous]	10.6162	0	0	i
PSI01854.1 DNA ligase (NAD(+)) LigA [Synechococcus lacustris Tous]	5.452	0	0	i
PSI01855.1 hypothetical protein C7K08_05550 [Synechococcus lacustris Tous]	4.3288	0	0	i
PSI01856.1 hypothetical protein C7K08_05560 [Synechococcus lacustris Tous]	4.3784	0	0	i
PSI01857.1 hypothetical protein C7K08_05565 [Synechococcus lacustris Tous]	4.3287	0	0	i
PSI01858.1 hypothetical protein C7K08_05570 [Synechococcus lacustris Tous]	4.3053	0	0	i
PSI01859.1 VapC toxin family PIN domain ribonuclease [Synechococcus lacustris Tous]	8.2172	0	0	i
PSI01860.1 AbrB family transcriptional regulator [Synechococcus lacustris Tous]	5.052	0	0	i
PSI01861.1 valine--tRNA ligase [Synechococcus lacustris Tous]	5.3654	0	0	i
PSI01862.1 hypothetical protein C7K08_05595 [Synechococcus lacustris Tous]	8.9659	0	0	i
PSI01863.1 hypothetical protein C7K08_05600 [Synechococcus lacustris Tous]	3.416	0	0	i
PSI01864.1 hypothetical protein C7K08_05605 [Synechococcus lacustris Tous]	8.2327	5	0	i35-56o76-93i105-126o164-181i193-214o
PSI01865.1 nucleotidyltransferase domain-containing protein [Synechococcus lacustris Tous]	6.9666	0	0	i
PSI01866.1 hypothetical protein C7K08_05615 [Synechococcus lacustris Tous]	5.178	0	0	i
PSI01867.1 hypothetical protein C7K08_05625 [Synechococcus lacustris Tous]	10.2607	3	0	i12-40o84-105i125-147o
PSI01868.1 nucleoside triphosphate pyrophosphohydrolase [Synechococcus lacustris Tous]	4.6926	0	0	i
PSI01869.1 aminoacyl-tRNA hydrolase [Synechococcus lacustris Tous]	12.1602	0	0	i
PSI01870.1 hypothetical protein C7K08_05640 [Synechococcus lacustris Tous]	10.0158	0	Y	n3-14c19/20o
PSI01871.1 carbonic anhydrase [Synechococcus lacustris Tous]	5.3635	0	Y	n12-22c31/32o
PSI01872.1 polyamine aminopropyltransferase [Synechococcus lacustris Tous]	4.7249	0	0	i
PSI01873.1 agmatinase [Synechococcus lacustris Tous]	4.6772	0	0	i
PSI01874.1 hypothetical protein C7K08_05660 [Synechococcus lacustris Tous]	7.9342	0	0	i
PSI01875.1 glycine cleavage system protein T [Synechococcus lacustris Tous]	5.0707	0	0	i
PSI01876.1 aspartate--tRNA ligase [Synechococcus lacustris Tous]	5.2584	0	0	i
PSI01877.1 RNA polymerase sigma factor, RpoD/SigA family [Synechococcus lacustris Tous]	10.4068	0	0	i
PSI01878.1 DNA starvation/stationary phase protection protein [Synechococcus lacustris Tous]	5.2281	0	0	i
PSI01879.1 CTP synthase [Synechococcus lacustris Tous]	6.423	0	Y	n4-15c21/22o
PSI01880.1 ecotin [Synechococcus lacustris Tous]	9.5428	0	0	i
PSI01881.1 7-cyano-7-deazaguanine synthase QueC [Synechococcus lacustris Tous]	7.0964	0	Y	n8-16c21/22o
PSI01882.1 aminodeoxychorismate synthase component I [Synechococcus lacustris Tous]	5.9622	0	0	i
PSI01883.1 urea ABC transporter ATP-binding protein UrtD [Synechococcus lacustris Tous]	5.8118	0	0	i
PSI01884.1 urea ABC transporter permease subunit UrtC [Synechococcus lacustris Tous]	9.9939	9	0	i12-32o44-63i70-89o116-138i145-162o196-215i242-262o282-307i319-342o
PSI01885.1 branched-chain amino acid ABC transporter permease [Synechococcus lacustris Tous]	10.284	11	0	o12-35i42-60o66-88i100-118o124-143i155-175o212-232i264-284o290-307i314-335o347-370i
PSI01886.1 urease accessory protein UreG [Synechococcus lacustris Tous]	4.6836	0	0	i
PSI01887.1 ABC transporter substrate-binding protein [Synechococcus lacustris Tous]	7.0936	0	Y	n7-18c23/24o
PSI01888.1 hypothetical protein C7K08_05755 [Synechococcus lacustris Tous]	8.5171	0	0	i
PSI01889.1 ABC transporter permease [Synechococcus lacustris Tous]	8.2	9	0	o12-29i34-52o58-78i87-105o125-152i173-194o200-217i229-251o257-276i
PSI01890.1 hypothetical protein C7K08_05765 [Synechococcus lacustris Tous]	10.1691	6	Y	n10-21c30/31o83-101i108-126o146-174i186-205o211-233i240-260o
PSI01891.1 multidrug ABC transporter permease [Synechococcus lacustris Tous]	10.0037	6	0	i26-43o63-81i116-136o142-169i181-201o228-250i
PSI01892.1 hypothetical protein C7K08_05785 [Synechococcus lacustris Tous]	7.3482	0	0	i
PSI01893.1 VapC toxin family PIN domain ribonuclease [Synechococcus lacustris Tous]	4.4026	0	0	i
PSI01894.1 AbrB family transcriptional regulator [Synechococcus lacustris Tous]	10.0977	0	0	i
PSI01895.1 hypothetical protein C7K08_05800 [Synechococcus lacustris Tous]	6.3415	0	0	i
PSI01896.1 nucleotidyltransferase [Synechococcus lacustris Tous]	5.0646	0	0	i
PSI01897.1 urease accessory protein UreF [Synechococcus lacustris Tous]	4.5687	0	Y	n3-15c23/24o
[truncated: 1,779 more rows]

## Sheet: Synechococcus-sp-RCC307
Protein	pI	Transmembrane domains	Signal Peptides	Topology		Supplementary Data Set S2. Protein category classification of the eight prokaryotes used in the electrostatic surface potential and pI comparisons. The pIs of the different proteins, their transmembrane domain topology and presence/absence of signal peptides are shown.
[truncated: 2,348 more rows]

[truncated: 4 more sheets: Methylophilales-MBRS-H7, Methylopumilus-planktonicus, Nitrosopumilus-maritimus-SCM1, Nitrosoarchaeum-sp-Baikal-G1]
